# Supplementary material for: Genome Improvement and Core Gene Set Refinement of Fugacium kawagutii
Source: Microorganisms. 2020 Jan 11;8(1):102. doi: 10.3390/microorganisms8010102 (PMC7023079; doi:10.3390/microorganisms8010102)
Supplement: Supplementary file 1 [file microorganisms-08-00102-s001.zip]

Archive with 1 entries (1 files):
- microorganisms-636585-supplementary.xlsx
