# Supplementary material for: Genome Improvement and Core Gene Set Refinement of Fugacium kawagutii
Source: Microorganisms. 2020 Jan 11;8(1):102. doi: 10.3390/microorganisms8010102 (PMC7023079; doi:10.3390/microorganisms8010102)
Supplement: Supplementary file 1 [file microorganisms-08-00102-s001.zip › microorganisms-636585-supplementary.xlsx]

## Sheet: Table_S1
Table S1| Primer sequences
Gene name	Primer sequence(5’-3’) Forward/Reverse	Amplicon length (bp)
GAPDH (gapdh)	ATCATTCCATCCTCAACTGG	143
	GTCTCCTTCTCCAACTCAAC
Tubulin (tub)	AGATGTGACCATCATGTACG	179
	TTGAAGCGAGAGTCAATGAAG
Beta-glucanase (glu)	CCTGACAAGTCGGCCAAGAT	117
	CCGAGGGTCATATTCGCTGG
Chaperone protein (cha)	GCTCTTCAAGTCTGTGCCCT	128
	GCTCTTCAAGTCTGTGCCCT
40S ribosomal protein (40S)	GGATCCGGATGTCAAGGCTC	183
	TTCACGTGCACCATCTCGAA
Ribonucleoside-diphosphate reductase (rdr)	AGTTCCAAGCAGTGGACGTT	165
	CTCACGTACAGGTTCTGCGT
Actin(actin)	GACCTGCTGTATATGAGTGG	126
	AGGATGGAGGTAAGACAACT

## Sheet: Table_S2
Table S2| General genome profile in S. kawagutii in comparison to other eukaryotes.
	S. kawagutii v3	S. kawagutii v2	S. kawagutii v1	S. minutum	S.microadriaticum	P. falciparum	P. tricornutum	A. thaliana
Assembly
Assembly size (Mb)	936.98	1048.48	935.07	609.48	808.24	22.87	26.14	119.15
N50	13533496	268800	380908	125226	573512
G+C content (%)	45.54	46	43.97	43.05	50.5	19.39	48.26	35.97
Genes
No. of genes	45192	26609	36850	42025	49109	5261	10025	26637
Average length of genes (CDS+introns) (bp)	7242	6506	3788	9598	12898	2534	1488	1910
Average length of transcripts (CDS) (bp)	1679	1736	1041	1668	2389	2284	1386	1243
Genes models supported by ESTs (%)	90.09	64.4	72.82	77.2	0.763	70	NA	NA
Gene content (%)	34.93	16.51	14.93	66.18	78.37	58.3	57.07	42.7
Exons (CDS)
No. of exons per gene	12.6	8.7	4.1	19.6	21.8	2.4	1.77	5.23
Average length (bp)	126	199	256	99.8	109.5	950	783	238
Total length (Mb)	70.76	46.18	38.38	70.09	117.3	12.02	15.17	33.1
Introns
No. of genes with introns (%)	92.5	94.03	64.1	95.3	98.2	53.77	45.4	76.87
Average length (bp)	479	619	893	499	504.7	178	132	158
Total length (Mb)	251.17	126.95	101.19	333.29	516.1	1.32	1.02	17.76
Intergenic Regions
Average length (bp)	12704	23041	17888	3373	3633	1700	1085	2563

## Sheet: Table_S3
Table S3| New identified genes
Gene	TPM-mean	Nr	Nt	Swissprot	KEGG	KOG	GO	Pfam
Fkaw00018	11.8683	OLP91785.1/3.6e-55/Endoplasmic reticulum mannosyl-oligosaccharide 1,2-alpha-mannosidase [Symbiodinium microadriaticum]	NA	NA	NA	NA	NA	Fkaw00018/1.3e-05/Methyltransferase domain
Fkaw00020	36.2567	OLP91787.1/2.5e-60/Pentatricopeptide repeat-containing protein, chloroplastic [Symbiodinium microadriaticum]	NA	sp|Q9SZ52|PP344_ARATH/3.1e-12/Pentatricopeptide repeat-containing protein At4g31850, chloroplastic OS=Arabidopsis thaliana GN=PGR3 PE=1 SV=1	cpap:110806547/6.6e-12/pentatricopeptide repeat-containing protein At5g61990, mitochondrial; K17964 leucine-rich PPR motif-containing protein, mitochondrial	At4g31850/7.3e-12/[R] KOG4197 FOG: PPR repeat	NA	Fkaw00020/5.7e-19/PPR repeat
Fkaw00027	3.51278	OLP99922.1/9.8e-16/Fructose-bisphosphate aldolase [Symbiodinium microadriaticum]	NA	NA	NA	NA	NA	Fkaw00027/0.005/Tropomyosin like
Fkaw00034	48.6561	OLP99911.1/5.8e-69/Divalent metal cation transporter MntH [Symbiodinium microadriaticum]	NA	NA	NA	NA	NA	NA
Fkaw00041	21.2583	OLP99915.1/2.2e-62/Ubiquitin-activating enzyme E1 2 [Symbiodinium microadriaticum]	NA	sp|P20973|UBE11_WHEAT/3.8e-08/Ubiquitin-activating enzyme E1 1 OS=Triticum aestivum GN=UBA1 PE=1 SV=1	peq:110026556/1.1e-07/ubiquitin-activating enzyme E1 2-like; K03178 ubiquitin-activating enzyme E1 [EC:6.2.1.45]	CE05449/3.3e-10/[O] KOG2012 Ubiquitin activating enzyme UBA1	biological_process:GO:0006464//cellular protein modification process;molecular_function:GO:0008641//ubiquitin-like modifier activating enzyme activity;GO:0005524//ATP binding;	Fkaw00041/2.9e-17/Ubiquitin-activating enzyme active site
Fkaw00045	1.305	OLP99918.1/3.9e-23/Superkiller viralicidic activity 2-like 2 [Symbiodinium microadriaticum]	NA	NA	NA	Hs17478211/2.4e-09/[A] KOG1919 RNA pseudouridylate synthases	biological_process:GO:0001522//pseudouridine synthesis;molecular_function:GO:0003723//RNA binding;GO:0009982//pseudouridine synthase activity;	NA
Fkaw00048	8.91889	NA	NA	NA	NA	NA	NA	Fkaw00048/8.9e-08/Fibronectin type III domain
Fkaw00052	4.07111	NA	KC944502.1/0.0/KC944502.1 Symbiodinium kawagutii strain CCMP2468 clone SymkaFL1061064221314(5'-), partial sequence	NA	NA	NA	NA	Fkaw00052/0.048/Golgin subfamily A member 5
Fkaw00055	14.4578	NA	NA	NA	NA	NA	NA	NA
Fkaw00060	23.9261	OLP80585.1/4.8e-18/Aurora kinase B-A [Symbiodinium microadriaticum]	NA	NA	NA	NA	NA	Fkaw00060/7.8e-07/Calcium-activated chloride channel
Fkaw00061	16.02	OLP91775.1/1.6e-66/Long-chain fatty acid transport protein 4 [Symbiodinium microadriaticum]	NA	NA	NA	Hs4826722/1.3e-17/[I] KOG1179 Very long-chain acyl-CoA synthetase/fatty acid transporter	biological_process:GO:0008152//metabolic process;molecular_function:GO:0003824//catalytic activity;	Fkaw00061/1.2e-25/AMP-binding enzyme
Fkaw00062	26.6822	OLP91775.1/1.4e-95/Long-chain fatty acid transport protein 4 [Symbiodinium microadriaticum]	NA	NA	NA	Hs13236579/2.1e-40/[I] KOG1179 Very long-chain acyl-CoA synthetase/fatty acid transporter	NA	Fkaw00062/2.1e-22/AMP-binding enzyme
Fkaw00064	10.5272	GAX25499.1/2.9e-17/serine/threonine-protein phosphatase PGAM5 [Fistulifera solaris]	NA	NA	ota:OT_ostta11g03150/3.3e-12/Histidine phosphatase superfamily, clade-1; K15637 serine/threonine-protein phosphatase PGAM5 [EC:3.1.3.16]	7291784/9.1e-16/[R] KOG4609 Predicted phosphoglycerate mutase	NA	Fkaw00064/3.8e-17/Histidine phosphatase superfamily (branch 1)
Fkaw00066	17.6344	OLQ09476.1/3.2e-55/Transmembrane protein 65 [Symbiodinium microadriaticum]	NA	NA	NA	Hs22049691/2.6e-14/[S] KOG4619 Uncharacterized conserved protein	biological_process:GO:0006396//RNA processing;cellular_component:GO:0016021//integral component of membrane;molecular_function:GO:0003723//RNA binding;GO:0004000//adenosine deaminase activity;	Fkaw00066/3.6e-26/Transmembrane protein 65
Fkaw00068	40.6228	NA	XM_005823146.1/0.0/XM_005823146.1 Guillardia theta CCMP2712 hypothetical protein (GUITHDRAFT_117579) mRNA, complete cds	NA	egr:104423014/1.4e-06/nucleosome assembly protein 1;4; K11279 nucleosome assembly protein 1-like 1	NA	NA	Fkaw00068/0.084/RNA polymerase III RPC4
Fkaw00081	0.634444	NA	NA	NA	NA	NA	NA	NA
Fkaw00082	14.2	NA	NA	NA	NA	NA	NA	Fkaw00082/1.2e-16/BTB And C-terminal Kelch
Fkaw00083	15.7606	OLP83715.1/5.0e-30/hypothetical protein AK812_SmicGene35498 [Symbiodinium microadriaticum]	NA	NA	NA	NA	NA	NA
Fkaw00085	24.0994	CAD22154.1/6.8e-30/pherophorin-dz1 protein [Volvox carteri f. nagariensis]	XR_002356229.1/0.0/XR_002356229.1 PREDICTED: Arachis ipaensis uncharacterized LOC110268144 (LOC110268144), transcript variant X5, ncRNA	sp|Q84ZL0|FH5_ORYSJ/7.1e-26/Formin-like protein 5 OS=Oryza sativa subsp. japonica GN=FH5 PE=2 SV=2	ppp:112285762/9.9e-25/formin-like protein 20; K02184 formin 2	At4g13340/1.1e-24/[M] LSE0601 A Pollen extensin-like protein (Pex)	NA	Fkaw00085/2.6e-14/RNA recognition motif. (a.k.a. RRM, RBD, or RNP domain)
Fkaw00087	14.7333	OLP77324.1/1.3e-55/Peptidyl-prolyl cis-trans isomerase [Symbiodinium microadriaticum]	NA	sp|Q9LY75|CYP63_ARATH/1.4e-30/Peptidyl-prolyl cis-trans isomerase CYP63 OS=Arabidopsis thaliana GN=CYP63 PE=1 SV=1	mdm:103419071/4.5e-31/peptidyl-prolyl cis-trans isomerase CYP63-like; K09566 peptidyl-prolyl isomerase G (cyclophilin G) [EC:5.2.1.8]	Hs4758950/2.5e-30/[O] KOG0880 Peptidyl-prolyl cis-trans isomerase	biological_process:GO:0006457//protein folding;molecular_function:GO:0003755//peptidyl-prolyl cis-trans isomerase activity;	Fkaw00087/4.9e-34/Cyclophilin type peptidyl-prolyl cis-trans isomerase/CLD
Fkaw00089	14.77	NA	NA	NA	NA	NA	NA	Fkaw00089/0.31/Transposase zinc-ribbon domain
Fkaw00092	13.6822	OLQ05238.1/9.7e-47/Copia protein [Symbiodinium microadriaticum]	NA	NA	NA	NA	NA	NA
Fkaw00094	24.2278	OLP84983.1/3.6e-27/Caltractin ICL1a [Symbiodinium microadriaticum]	NA	sp|P05434|CATR_CHLRE/1.9e-06/Caltractin OS=Chlamydomonas reinhardtii PE=1 SV=1	fve:101295453/6.9e-06/caltractin; K13448 calcium-binding protein CML	NA	NA	Fkaw00094/1.9e-13/EF hand
Fkaw00096	15.1156	OLP91777.1/7.6e-26/hypothetical protein AK812_SmicGene26460 [Symbiodinium microadriaticum]	NA	NA	mpp:MICPUCDRAFT_49175/2.4e-07/hypothetical protein; K20473 neuroblastoma-amplified sequence	NA	NA	Fkaw00096/0.089/Proline-rich nuclear receptor coactivator
Fkaw00099	9.21056	OLP91778.1/2.7e-138/Bacilysin biosynthesis oxidoreductase BacC [Symbiodinium microadriaticum]	NA	NA	NA	NA	NA	Fkaw00099/3.7e-21/Domain of unknown function (DUF4116)
Fkaw00104	4.11333	NA	NA	NA	NA	NA	NA	Fkaw00104/0.0072/Methyltransferase domain
Fkaw00105	12.4589	NA	NA	NA	NA	NA	NA	NA
Fkaw00107	8.96111	NA	NA	NA	NA	NA	NA	Fkaw00107/0.089/UME (NUC010) domain
Fkaw00108	0.713333	NA	NA	NA	NA	NA	NA	NA
Fkaw00110	90.1228	OLP92803.1/1.4e-10/Halomucin [Symbiodinium microadriaticum]	NA	NA	NA	NA	NA	NA
Fkaw00111	7.43056	XP_020395843.2/5.1e-20/uncharacterized protein DDB_G0271670, partial [Zea mays]	NA	NA	rcu:8265825/1.3e-06/nuclear pore complex protein NUP62; K14306 nuclear pore complex protein Nup62	7295103/8.0e-10/[T] KOG1215 Low-density lipoprotein receptors containing Ca2+-binding EGF-like domains	NA	Fkaw00111/0.013/Tumour-suppressor protein CtIP N-terminal domain
Fkaw00115	5.35556	OLP82678.1/1.4e-74/Threonylcarbamoyladenosine tRNA methylthiotransferase [Symbiodinium microadriaticum]	NA	sp|Q2R1U4|CK5P1_ORYSJ/6.8e-10/CDK5RAP1-like protein OS=Oryza sativa subsp. japonica GN=Os11g0592800 PE=2 SV=1	ota:OT_ostta03g03000/9.6e-38/MiaB-like tRNA modifying enzyme, archaeal-type; K15865 threonylcarbamoyladenosine tRNA methylthiotransferase CDKAL1 [EC:2.8.4.5]	7299338/2.1e-09/[T] KOG2492 CDK5 activator-binding protein	biological_process:GO:0006400//tRNA modification;cellular_component:GO:0016020//membrane;GO:0005783//endoplasmic reticulum;molecular_function:GO:0051539//4 iron, 4 sulfur cluster binding;GO:0016740//transferase activity;	Fkaw00115/2.6e-09/Radical SAM superfamily
Fkaw00122	0	OLQ02809.1/1.0e-80/hypothetical protein AK812_SmicGene14301 [Symbiodinium microadriaticum]	NA	NA	NA	At1g59265/1.3e-24/[R] KOG0017 FOG: Transposon-encoded proteins with TYA, reverse transcriptase, integrase domains in various combinations	NA	Fkaw00122/1.7e-27/Reverse transcriptase (RNA-dependent DNA polymerase)
Fkaw00128	0.00388889	OLP75167.1/1.1e-32/hypothetical protein AK812_SmicGene45079 [Symbiodinium microadriaticum]	NA	NA	NA	NA	NA	NA
Fkaw00139	4.80833	OLQ08294.1/4.8e-94/Intracellular endo-alpha-(1->5)-L-arabinanase [Symbiodinium microadriaticum]	NA	NA	NA	NA	NA	Fkaw00139/1.1e-30/Glycosyl hydrolases family 43
Fkaw00141	5.57444	NA	NA	NA	NA	NA	NA	Fkaw00141/0.023/Phytanoyl-CoA dioxygenase (PhyH)
Fkaw00142	46.8056	OLQ08317.1/4.3e-21/hypothetical protein AK812_SmicGene8211 [Symbiodinium microadriaticum]	NA	NA	NA	NA	NA	NA
Fkaw00143	0	OLP89448.1/1.6e-18/hypothetical protein AK812_SmicGene29095 [Symbiodinium microadriaticum]	NA	NA	NA	NA	NA	NA
Fkaw00146	23.2833	OLP90217.1/6.1e-59/Alpha-amylase type B isozyme [Symbiodinium microadriaticum]	NA	NA	NA	NA	NA	Fkaw00146/0.047/HSCB C-terminal oligomerisation domain
Fkaw00148	0.00944444	XP_016555039.1/2.0e-27/PREDICTED: DNA ligase 1-like [Capsicum annuum]	NA	sp|F4IQK5|VCL21_ARATH/1.6e-10/Vicilin-like seed storage protein At2g18540 OS=Arabidopsis thaliana GN=At2g18540 PE=3 SV=1	tcc:18599844/1.2e-18/trichohyalin; K18626 trichohyalin	CE17314/1.2e-19/[K] KOG1015 Transcription regulator XNP/ATRX, DEAD-box superfamily	molecular_function:GO:0016874//ligase activity;	Fkaw00148/0.6/Protein of unknown function (DUF3272)
Fkaw00151	8.56778	NA	NA	NA	NA	NA	NA	Fkaw00151/0.049/Coenzyme F420 hydrogenase/dehydrogenase, beta subunit N-term
Fkaw00152	8.58833	OLQ09478.1/3.1e-07/Fructose-bisphosphate aldolase [Symbiodinium microadriaticum]	NA	NA	NA	NA	NA	Fkaw00152/4.5e-07/Ankyrin repeats (3 copies)
Fkaw00156	15.6717	XP_019231543.1/1.3e-07/PREDICTED: glycine-rich domain-containing protein 1-like [Nicotiana attenuata] >OIT28664.1 glycine-rich domain-containing protein 1 [Nicotiana attenuata]	NA	NA	NA	NA	NA	Fkaw00156/0.024/PAN domain
Fkaw00157	18.7478	OLQ01995.1/1.1e-28/Casein kinase I-like hhp1 [Symbiodinium microadriaticum]	NA	sp|Q9LXM2|CAF1I_ARATH/4.9e-10/Probable CCR4-associated factor 1 homolog 9 OS=Arabidopsis thaliana GN=CAF1-9 PE=2 SV=1	ats:109751346/8.6e-12/LOC109751346; probable CCR4-associated factor 1 homolog 11; K12581 CCR4-NOT transcription complex subunit 7/8	SPCC18.06c/6.9e-15/[A] KOG0304 mRNA deadenylase subunit	NA	Fkaw00157/6.1e-06/CAF1 family ribonuclease
Fkaw00167	1.765	OLQ13017.1/1.0e-17/hypothetical protein AK812_SmicGene3028 [Symbiodinium microadriaticum]	NA	NA	NA	NA	NA	Fkaw00167/0.00027/Alpha-L-arabinofuranosidase B (ABFB) domain
Fkaw00175	0.00222222	OLQ15371.1/4.4e-06/DNA repair and recombination protein RAD54 [Symbiodinium microadriaticum]	NA	NA	NA	NA	NA	NA
Fkaw00177	2.38111	OLQ08301.1/1.3e-16/Peroxiredoxin-5, mitochondrial [Symbiodinium microadriaticum]	NA	NA	NA	NA	NA	Fkaw00177/0.018/Protein of unknown function (DUF1270)
Fkaw00180	29.7761	OLP86690.1/4.3e-11/hypothetical protein AK812_SmicGene32167 [Symbiodinium microadriaticum]	NA	NA	NA	NA	NA	Fkaw00180/0.11/Domain of unknown function (DUF4896)
Fkaw00187	81.4289	XP_002297321.1/1.1e-06/predicted protein [Thalassiosira pseudonana CCMP1335] >EED86392.1 predicted protein [Thalassiosira pseudonana CCMP1335]	NA	sp|Q9FPQ6|GP1_CHLRE/1.3e-06/Vegetative cell wall protein gp1 OS=Chlamydomonas reinhardtii GN=GP1 PE=1 SV=1	NA	NA	NA	Fkaw00187/0.23/Sporozoite P67 surface antigen
Fkaw00188	39.5617	NA	NA	NA	NA	NA	NA	Fkaw00188/0.19/Phage tail repeat like
Fkaw00189	4.28111	NA	NA	NA	NA	NA	NA	Fkaw00189/0.14/FAD binding domain
Fkaw00190	9.37778	NA	NA	NA	NA	NA	NA	NA
Fkaw00191	11.5522	OLP97244.1/6.8e-19/hypothetical protein AK812_SmicGene20429 [Symbiodinium microadriaticum]	NA	NA	NA	NA	NA	Fkaw00191/0.14/Multidrug efflux pump-associated protein AcrZ
Fkaw00197	9.76611	OLP95691.1/8.7e-16/hypothetical protein AK812_SmicGene22170 [Symbiodinium microadriaticum]	NA	NA	NA	NA	NA	Fkaw00197/0.063/Uncharacterized conserved protein (DUF2285)
Fkaw00201	26.1972	NA	NA	NA	NA	NA	NA	Fkaw00201/0.0072/Sodium/glutamate symporter
Fkaw00210	25.1989	KXZ43634.1/6.6e-13/hypothetical protein GPECTOR_84g310 [Gonium pectorale]	NA	sp|Q7EZ44|XB35_ORYSJ/1.5e-06/Probable E3 ubiquitin-protein ligase XBOS35 OS=Oryza sativa subsp. japonica GN=XBOS35 PE=2 SV=1	pop:7474416/3.3e-08/serine/threonine-protein phosphatase 6 regulatory ankyrin repeat subunit B; K15503 serine/threonine-protein phosphatase 6 regulatory ankyrin repeat subunit B	CE06705/3.6e-08/[M] KOG4177 Ankyrin	molecular_function:GO:0004842//ubiquitin-protein transferase activity;GO:0016874//ligase activity;	Fkaw00210/3.8e-16/Ankyrin repeats (many copies)
Fkaw00214	58.3	XP_021636242.1/1.6e-22/protein transport protein Sec61 subunit alpha-like [Hevea brasiliensis]	NA	sp|P38379|SC61A_PYRSA/2.5e-19/Protein transport protein Sec61 subunit alpha OS=Pyrenomonas salina PE=2 SV=1	hbr:110649531/2.1e-23/protein transport protein Sec61 subunit alpha-like; K10956 protein transport protein SEC61 subunit alpha	At1g29310/1.0e-23/[UO] KOG1373 Transport protein Sec61, alpha subunit	NA	Fkaw00214/3.1e-11/SecY translocase
Fkaw00216	21.2617	NA	NA	NA	NA	NA	NA	NA
Fkaw00228	0	XP_009132947.1/1.5e-07/PREDICTED: putative mediator of RNA polymerase II transcription subunit 26 [Brassica rapa] >XP_018511766.1 PREDICTED: putative mediator of RNA polymerase II transcription subunit 26 [Brassica rapa]	NA	NA	NA	NA	NA	Fkaw00228/8.6/Mycoplasma hyorhinis VlpA repeat
Fkaw00231	10.255	NA	NA	NA	NA	NA	NA	Fkaw00231/0.064/Heat stable E.coli enterotoxin 1
Fkaw00236	23.53	OLP91598.1/6.0e-07/hypothetical protein AK812_SmicGene26692 [Symbiodinium microadriaticum]	NA	NA	NA	NA	NA	NA
Fkaw00237	28.0217	OTG02759.1/5.6e-08/hypothetical protein HannXRQ_Chr13g0416651 [Helianthus annuus]	XM_014043886.1/0.0/XM_014043886.1 Monoraphidium neglectum hypothetical protein mRNA	NA	NA	7296533/3.9e-06/[O] KOG0716 Molecular chaperone (DnaJ superfamily)	NA	Fkaw00237/0.0075/Domain of unknown function (DUF4381)
Fkaw00238	13.0944	OLP91595.1/6.1e-35/hypothetical protein AK812_SmicGene26691 [Symbiodinium microadriaticum]	NA	NA	NA	NA	NA	Fkaw00238/0.12/Protein of unknown function (DUF4231)
Fkaw00248	45.0106	NA	NA	NA	NA	NA	NA	Fkaw00248/0.04/Sigma-70, non-essential region
Fkaw00256	6.73333	OLP87896.1/9.5e-21/DNA-directed RNA polymerases I and III subunit rpac1 [Symbiodinium microadriaticum]	NA	NA	NA	NA	cellular_component:GO:0016021//integral component of membrane;molecular_function:GO:0005230//extracellular ligand-gated ion channel activity;	NA
Fkaw00258	10.6961	OLP83694.1/7.8e-15/TCDD-inducible poly [ADP-ribose] polymerase [Symbiodinium microadriaticum]	NA	NA	NA	Hs12232413_2/4.9e-06/[S] LSE0227 H Uncharacterized protein	NA	Fkaw00258/1.8e-13/Poly(ADP-ribose) polymerase catalytic domain
Fkaw00261	4.15889	NA	NA	NA	NA	NA	NA	NA
Fkaw00266	0.123889	OLP78851.1/2.9e-277/Polyketide synthase PksN [Symbiodinium microadriaticum]	NA	NA	NA	NA	NA	Fkaw00266/0.087/Anaphase-promoting complex APC subunit CDC26
Fkaw00267	6.18444	NA	NA	NA	NA	NA	NA	NA
Fkaw00271	18.4167	NA	NA	NA	NA	NA	NA	NA
Fkaw00272	11.9933	XP_005786403.1/1.2e-07/hypothetical protein EMIHUDRAFT_229084 [Emiliania huxleyi CCMP1516] >EOD33974.1 hypothetical protein EMIHUDRAFT_229084 [Emiliania huxleyi CCMP1516]	NA	NA	NA	NA	NA	Fkaw00272/0.00044/Tetratricopeptide repeat
Fkaw00273	0	OLQ15170.1/7.5e-33/Copia protein [Symbiodinium microadriaticum]	NA	NA	NA	NA	NA	NA
Fkaw00274	17.3417	XP_002899322.1/5.5e-08/conserved hypothetical protein [Phytophthora infestans T30-4] >EEY62291.1 conserved hypothetical protein [Phytophthora infestans T30-4]	NA	NA	apro:F751_0393/1.1e-09/OTU domain-containing protein 3; K13717 OTU domain-containing protein 3 [EC:3.4.19.12]	CE19346/1.2e-07/[TO] KOG2605 OTU (ovarian tumor)-like cysteine protease	NA	Fkaw00274/2.2e-07/OTU-like cysteine protease
Fkaw00286	2.71667	OLP88949.1/2.7e-37/Phospholipase DDHD2 [Symbiodinium microadriaticum]	NA	sp|Q8W5R2|SHGR2_ARATH/6.6e-06/Phospholipase SGR2 OS=Arabidopsis thaliana GN=SGR2 PE=1 SV=1	cme:CYME_CMP267C/2.9e-11/similar to phosphatidic acid-preferring phospholipase A1; K13619 phospholipase DDHD1 [EC:3.1.1.-]	SPAC20G8.02/2.3e-17/[IU] KOG2308 Phosphatidic acid-preferring phospholipase A1, contains DDHD domain	molecular_function:GO:0046872//metal ion binding;	Fkaw00286/3.2e-21/DDHD domain
Fkaw00290	48.17	OLP87938.1/2.3e-51/putative indole-3-acetic acid-amido synthetase GH3.8 [Symbiodinium microadriaticum]	NA	NA	NA	NA	NA	Fkaw00290/9e-08/Eukaryotic initiation factor 4E
Fkaw00293	20.8789	OLP87946.1/4.1e-11/Sperm acrosomal protein FSA-ACR.1 [Symbiodinium microadriaticum]	NA	NA	NA	NA	NA	Fkaw00293/0.0046/7TM-HD extracellular
Fkaw00295	16.6794	OLP87946.1/4.7e-23/Sperm acrosomal protein FSA-ACR.1 [Symbiodinium microadriaticum]	NA	sp|A3AB67|FH16_ORYSJ/4.8e-06/Formin-like protein 16 OS=Oryza sativa subsp. japonica GN=FH16 PE=2 SV=1	pmum:103331677/2.7e-06/nuclear pore complex protein NUP62; K14306 nuclear pore complex protein Nup62	NA	NA	Fkaw00295/0.0029/DNA repair protein REV1 C-terminal domain
Fkaw00298	7.82444	OLP78391.1/1.3e-63/hypothetical protein AK812_SmicGene41434 [Symbiodinium microadriaticum]	NA	NA	NA	NA	NA	Fkaw00298/0.017/Glyoxalase/Bleomycin resistance protein/Dioxygenase superfamily
Fkaw00309	0.00611111	OLP77879.1/3.2e-236/Retrovirus-related Pol polyprotein from transposon TNT 1-94 [Symbiodinium microadriaticum]	NA	NA	aof:109845393/2.2e-07/proline-rich receptor-like protein kinase PERK12; K04733 interleukin-1 receptor-associated kinase 4 [EC:2.7.11.1]	NA	NA	Fkaw00309/3.3e-16/Integrase core domain
Fkaw00318	12.155	OLQ15289.1/3.5e-59/Vacuolar protein sorting/targeting protein 10 [Symbiodinium microadriaticum]	NA	NA	NA	Hs17149834/2.6e-14/[R] KOG3511 Sortilin and related receptors	NA	Fkaw00318/5.3e-34/Sortilin, neurotensin receptor 3,
Fkaw00320	13.8933	OLP85529.1/1.9e-12/tRNA(Ile)-lysidine synthase [Symbiodinium microadriaticum]	NA	NA	NA	NA	NA	Fkaw00320/0.037/Phage integrase SAM-like domain
Fkaw00321	10.3861	OLP85530.1/5.6e-09/Ankyrin-2 [Symbiodinium microadriaticum]	NA	NA	NA	NA	NA	Fkaw00321/0.011/Nucleopolyhedrovirus P10 protein
Fkaw00322	7.09222	OLP85530.1/3.2e-70/Ankyrin-2 [Symbiodinium microadriaticum]	NA	NA	mng:MNEG_0339/6.4e-06/centromeric protein E; K11498 centromeric protein E	NA	NA	Fkaw00322/0.024/Na+ dependent nucleoside transporter N-terminus
Fkaw00327	0.005	OLP94292.1/2.7e-42/hypothetical protein AK812_SmicGene23681 [Symbiodinium microadriaticum]	CP023123.1/0.0/CP023123.1 Lupinus angustiflorus cultivar Tanjil chromosome LG-11	sp|F4IQK5|VCL21_ARATH/5.1e-19/Vicilin-like seed storage protein At2g18540 OS=Arabidopsis thaliana GN=At2g18540 PE=3 SV=1	tcc:18599844/5.4e-34/trichohyalin; K18626 trichohyalin	At3g28770/1.2e-31/[S] LSE0099 A Uncharacterized protein	cellular_component:GO:0016021//integral component of membrane;	Fkaw00327/0.055/Domain of unknown function (DUF4540)
Fkaw00333	20.3833	OLQ00325.1/2.7e-38/Polycystin-2 [Symbiodinium microadriaticum]	NA	NA	NA	NA	NA	NA
Fkaw00334	3.995	NA	NA	NA	NA	NA	NA	NA
Fkaw00335	19.0078	OLQ00327.1/1.3e-22/hypothetical protein AK812_SmicGene16997 [Symbiodinium microadriaticum]	NA	NA	NA	NA	NA	Fkaw00335/0.00058/Methyltransferase domain
Fkaw00339	4.61167	NA	NA	NA	NA	NA	NA	Fkaw00339/0.13/Herpesvirus BLRF2 protein
Fkaw00341	7.63444	OLP98836.1/2.0e-27/hypothetical protein AK812_SmicGene18682 [Symbiodinium microadriaticum]	NA	sp|Q9LXA5|LRK91_ARATH/9.7e-08/L-type lectin-domain containing receptor kinase IX.1 OS=Arabidopsis thaliana GN=LECRK91 PE=1 SV=1	ota:OT_ostta14g02800/1.3e-09/Serine/threonine-protein kinase, active site; K04424 sterile alpha motif and leucine zipper containing kinase AZK [EC:2.7.11.25]	At5g10530/2.3e-07/[T] LSE0015 A Receptor-like protein kinase, contains lectin domains	molecular_function:GO:0005524//ATP binding;GO:0004672//protein kinase activity;	Fkaw00341/5.8e-11/Protein tyrosine kinase
Fkaw00342	4.24278	OLP98836.1/2.6e-22/hypothetical protein AK812_SmicGene18682 [Symbiodinium microadriaticum]	NA	NA	NA	NA	NA	NA
Fkaw00347	13.4833	XP_005850930.1/7.8e-09/hypothetical protein CHLNCDRAFT_140663 [Chlorella variabilis] >EFN58828.1 hypothetical protein CHLNCDRAFT_140663 [Chlorella variabilis]	NA	sp|Q6Q9I2|MAD15_ORYSJ/4.4e-06/MADS-box transcription factor 15 OS=Oryza sativa subsp. japonica GN=MADS15 PE=1 SV=2	ats:109734652/3.8e-07/LOC109734652; MADS-box transcription factor 15-like; K09264 MADS-box transcription factor, plant	Hs20483420/7.1e-07/[D] LSE0198 H Nuclear/mitotic apparatus protein NuMA	NA	Fkaw00347/0.96/Reovirus sigma C capsid protein
Fkaw00349	9.63944	OLP98827.1/1.0e-43/hypothetical protein AK812_SmicGene18673 [Symbiodinium microadriaticum]	NA	NA	NA	NA	NA	Fkaw00349/0.12/Alpha mannosidase middle domain
Fkaw00352	2.92222	OLP94292.1/3.2e-25/hypothetical protein AK812_SmicGene23681 [Symbiodinium microadriaticum]	NA	sp|Q9MTH5|TI214_OENEH/4.8e-07/Protein TIC 214 OS=Oenothera elata subsp. hookeri GN=TIC214 PE=3 SV=3	tcc:18599844/2.9e-14/trichohyalin; K18626 trichohyalin	Hs10835089/3.7e-18/[R] LSE0089 H Neurofilament	cellular_component:GO:0016021//integral component of membrane;	NA
Fkaw00359	9.17778	OLQ09628.1/1.1e-26/Werner syndrome ATP-dependent helicase-like [Symbiodinium microadriaticum]	NA	NA	soe:110805865/3.8e-07/potassium channel AKT1-like; K21867 potassium channel	NA	NA	Fkaw00359/4.3e-11/Ion transport protein
Fkaw00362	6.90889	XP_013902957.1/8.2e-35/hypothetical protein MNEG_4018 [Monoraphidium neglectum] >KIZ03938.1 hypothetical protein MNEG_4018 [Monoraphidium neglectum]	NA	sp|Q8W1K8|MUT11_CHLRE/1.3e-10/Protein Mut11 OS=Chlamydomonas reinhardtii GN=Mut11 PE=2 SV=1	bna:106352553/4.2e-35/WD repeat-containing protein 3-like; K14556 U3 small nucleolar RNA-associated protein 12	At3g21540/3.0e-34/[A] KOG0306 WD40-repeat-containing subunit of the 18S rRNA processing complex	NA	Fkaw00362/5.5e-15/WD domain, G-beta repeat
Fkaw00363	6.03222	PSC71246.1/3.1e-27/WD repeat-containing 3 [Micractinium conductrix]	NA	NA	pop:18100122/3.3e-17/WD repeat-containing protein 3; K14556 U3 small nucleolar RNA-associated protein 12	At3g21540/2.1e-12/[A] KOG0306 WD40-repeat-containing subunit of the 18S rRNA processing complex	NA	Fkaw00363/0.0063/WD domain, G-beta repeat
Fkaw00364	41.0489	NA	NA	NA	NA	NA	NA	NA
Fkaw00365	89.8933	OLQ08184.1/1.7e-71/hypothetical protein AK812_SmicGene8356 [Symbiodinium microadriaticum]	NA	NA	NA	NA	NA	NA
Fkaw00369	18.4411	OLP92200.1/5.2e-20/Transcription initiation factor TFIID subunit taf73 [Symbiodinium microadriaticum]	NA	NA	NA	NA	NA	Fkaw00369/4.6e-05/WD domain, G-beta repeat
Fkaw00375	6.07222	NA	NA	NA	NA	NA	NA	Fkaw00375/8.8e-05/RNA recognition motif. (a.k.a. RRM, RBD, or RNP domain)
Fkaw00376	2.13722	CBN74585.1/1.4e-20/hypothetical protein Esi_0030_0106 [Ectocarpus siliculosus]	NA	sp|F4IQK5|VCL21_ARATH/4.5e-13/Vicilin-like seed storage protein At2g18540 OS=Arabidopsis thaliana GN=At2g18540 PE=3 SV=1	lsv:111921152/7.1e-16/kinesin-like protein KIN-14P; K10406 kinesin family member C2/C3	Hs4505877/4.1e-17/[Z] KOG0516 Dystonin, GAS (Growth-arrest-specific protein), and related proteins	NA	Fkaw00376/0.005/Bcr-Abl oncoprotein oligomerisation domain
Fkaw00378	0.0305556	PNW80912.1/1.3e-06/hypothetical protein CHLRE_07g334900v5 [Chlamydomonas reinhardtii]	NA	NA	NA	NA	NA	Fkaw00378/4.6e-07/DnaJ domain
Fkaw00379	0	RLN81433.1/1.2e-09/hypothetical protein BBJ28_00013295, partial [Nothophytophthora sp. Chile5]	NA	NA	cqi:110688360/6.3e-07/serine/arginine repetitive matrix protein 1-like; K13171 serine/arginine repetitive matrix protein 1	Hs5032119/3.9e-10/[AR] KOG2146 Splicing coactivator SRm160/300, subunit SRm160 (contains PWI domain)	cellular_component:GO:0005794//Golgi apparatus;GO:0016021//integral component of membrane;GO:0005886//plasma membrane;GO:0009507//chloroplast;molecular_function:GO:0002020//protease binding;GO:0005509//calcium ion binding;GO:0005215//transporter activity;	Fkaw00379/0.021/Protein of unknown function (DUF1158)
Fkaw00386	1.69833	NA	NA	NA	NA	NA	NA	Fkaw00386/0.16/CamS sex pheromone cAM373 precursor
Fkaw00403	10.1656	OLP83175.1/1.2e-26/Glycosyltransferase 25 family member [Symbiodinium microadriaticum]	NA	NA	vcn:VOLCADRAFT_105669/2.1e-06/hypothetical protein; K14306 nuclear pore complex protein Nup62	NA	NA	NA
Fkaw00407	16.1217	OLP76841.1/2.0e-40/hypothetical protein AK812_SmicGene43172, partial [Symbiodinium microadriaticum]	NA	NA	NA	NA	NA	Fkaw00407/0.022/EF hand
Fkaw00409	10.2156	KOO53081.1/1.9e-15/conserved unknown protein [Chrysochromulina sp. CCMP291]	NA	sp|Q9LYZ9|PP362_ARATH/4.3e-06/Pentatricopeptide repeat-containing protein At5g02860 OS=Arabidopsis thaliana GN=At5g02860 PE=2 SV=1	csl:COCSUDRAFT_17392/9.3e-06/TPR-like protein; K17710 pentatricopeptide repeat domain-containing protein 1	NA	cellular_component:GO:0016021//integral component of membrane;	Fkaw00409/8.2e-11/PPR repeat family
Fkaw00411	0.867222	OLP83851.1/1.9e-22/132 kDa protein [Symbiodinium microadriaticum]	NA	NA	NA	NA	NA	NA
Fkaw00413	3.47833	OLQ14845.1/4.1e-32/hypothetical protein AK812_SmicGene951 [Symbiodinium microadriaticum]	NA	NA	NA	NA	NA	Fkaw00413/0.02/Nucleotidyltransferase domain
Fkaw00414	18.4583	XP_023738214.1/7.0e-07/sister chromatid cohesion protein PDS5 homolog B isoform X1 [Lactuca sativa] >PLY70355.1 hypothetical protein LSAT_4X63920 [Lactuca sativa]	NA	sp|B2ZX90|FAS1_ORYSJ/1.3e-07/Chromatin assembly factor 1 subunit FSM OS=Oryza sativa subsp. japonica GN=FSM PE=2 SV=1	lsv:111886215/9.5e-08/sister chromatid cohesion protein PDS5 homolog B isoform X1; K11267 sister chromatid cohesion protein PDS5	Hs10835089/7.5e-06/[R] LSE0089 H Neurofilament	biological_process:GO:0051301//cell division;cellular_component:GO:0009507//chloroplast;molecular_function:GO:0005524//ATP binding;	Fkaw00414/0.0017/CS domain
Fkaw00415	28.9017	OLQ14847.1/2.6e-10/hypothetical protein AK812_SmicGene953 [Symbiodinium microadriaticum]	NA	NA	NA	NA	NA	Fkaw00415/0.58/Bacillus haemolytic enterotoxin (HBL)
Fkaw00417	5.90722	OLQ14841.1/3.9e-11/TPR repeat-containing protein C19B12.01 [Symbiodinium microadriaticum]	NA	NA	NA	NA	NA	Fkaw00417/5.7e-08/RING-variant domain
Fkaw00421	14.7761	OLQ14842.1/2.6e-34/Dual specificity protein phosphatase 14 [Symbiodinium microadriaticum]	NA	NA	NA	NA	NA	NA
Fkaw00426	52.3567	NA	KC949467.1/0.0/KC949467.1 Symbiodinium kawagutii strain CCMP2468 clone SymkaFL1061064215367(5'-), partial sequence	NA	NA	NA	NA	NA
Fkaw00427	10.96	OLP98847.1/1.2e-42/NAD-dependent protein deacetylase sirtuin-2 [Symbiodinium microadriaticum]	NA	NA	NA	NA	NA	NA
Fkaw00441	18.3778	OLP98005.1/1.5e-86/hypothetical protein AK812_SmicGene19578 [Symbiodinium microadriaticum]	NA	NA	csl:COCSUDRAFT_18046/9.3e-08/Fumarylacetoacetase; K01555 fumarylacetoacetase [EC:3.7.1.2]	CE04750/1.9e-06/[G] KOG2843 Fumarylacetoacetase	NA	Fkaw00441/4e-16/Fumarylacetoacetase N-terminal
Fkaw00444	1.43556	OLQ12791.1/9.7e-26/Tyrocidine synthase 3 [Symbiodinium microadriaticum]	NA	NA	NA	NA	NA	Fkaw00444/2.5e-27/Tissue inhibitor of metalloproteinase
Fkaw00447	3.71222	NA	NA	NA	NA	NA	NA	Fkaw00447/4.9e-06/Tetratricopeptide repeat
Fkaw00448	8.97278	OLP79210.1/1.1e-51/Metal transporter nramp1-like [Symbiodinium microadriaticum]	NA	NA	NA	NA	NA	Fkaw00448/5.4e-10/Periplasmic binding protein
Fkaw00449	9.65833	OLP79210.1/1.5e-129/Metal transporter nramp1-like [Symbiodinium microadriaticum]	NA	NA	NA	NA	NA	Fkaw00449/0.0015/Putative ephrin-receptor like
Fkaw00453	19.6717	OLP79213.1/6.8e-66/Peptidyl-prolyl cis-trans isomerase A [Symbiodinium microadriaticum]	NA	NA	NA	NA	NA	Fkaw00453/0.085/FANCI helical domain 2
Fkaw00455	33.9444	OLP79213.1/7.5e-79/Peptidyl-prolyl cis-trans isomerase A [Symbiodinium microadriaticum]	NA	NA	NA	NA	NA	Fkaw00455/0.005/Homeobox associated leucine zipper
Fkaw00461	10.9461	OLQ08282.1/4.6e-116/Methyltransferase-like protein 13 [Symbiodinium microadriaticum]	NA	NA	NA	NA	cellular_component:GO:0016021//integral component of membrane;	Fkaw00461/9.9e-14/Protein of unknown function (DUF3493)
Fkaw00476	8.095	OLQ08303.1/1.9e-54/JmjC domain-containing protein 8 [Symbiodinium microadriaticum]	NA	NA	NA	NA	NA	Fkaw00476/0.2/Preprotein translocase subunit Sec66
Fkaw00478	20.1956	OLP85845.1/8.2e-10/hypothetical protein AK812_SmicGene33129 [Symbiodinium microadriaticum]	NA	NA	NA	NA	NA	Fkaw00478/0.016/Domain of unknown function (DUF4789)
Fkaw00482	25.9322	OLQ06682.1/1.3e-68/Cyclopropane-fatty-acyl-phospholipid synthase [Symbiodinium microadriaticum]	NA	sp|C3SBS8|TNMT_ESCCA/2.8e-14/(S)-tetrahydroprotoberberine N-methyltransferase OS=Eschscholzia californica PE=1 SV=1	ccav:112517181/7.1e-23/uncharacterized protein LOC112517181; K00574 cyclopropane-fatty-acyl-phospholipid synthase [EC:2.1.1.79]	CE20683/9.0e-19/[R] TWOG0003 Methyltransferases	NA	Fkaw00482/2.8e-56/Mycolic acid cyclopropane synthetase
Fkaw00485	24.825	OLP82260.1/5.8e-54/Stearoyl-CoA 9-desaturase [Symbiodinium microadriaticum]	NA	sp|A4KDP0|D5FAD_REBSA/2.5e-06/Acyl-lipid (8-3)-desaturase OS=Rebecca salina GN=D5Des PE=1 SV=1	NA	NA	biological_process:GO:0006629//lipid metabolic process;cellular_component:GO:0016021//integral component of membrane;	Fkaw00485/7.8e-09/Fatty acid desaturase
Fkaw00490	20.1417	OLP89422.1/1.4e-76/Ubiquitin conjugation factor E4 B [Symbiodinium microadriaticum]	NA	NA	NA	7301552/2.3e-07/[R] KOG1819 FYVE finger-containing proteins	NA	Fkaw00490/6e-14/Ankyrin repeat
Fkaw00507	26.1072	OLP89097.1/7.1e-19/hypothetical protein AK812_SmicGene29462 [Symbiodinium microadriaticum]	NA	NA	NA	NA	NA	NA
Fkaw00508	0.0411111	XP_013463022.1/2.8e-08/uncharacterized protein LOC25486306 [Medicago truncatula] >KEH37067.1 late embryogenesis abundant (LEA)-like protein [Medicago truncatula]	NA	sp|P18616|NRPB1_ARATH/7.6e-08/DNA-directed RNA polymerase II subunit 1 OS=Arabidopsis thaliana GN=NRPB1 PE=1 SV=3	bdi:100841250/1.5e-08/DNA-directed RNA polymerase II subunit 1; K03006 DNA-directed RNA polymerase II subunit RPB1 [EC:2.7.7.6]	At4g35800/1.8e-07/[K] KOG0260 RNA polymerase II, large subunit	NA	NA
Fkaw00510	41.2639	NA	NA	NA	NA	NA	NA	NA
Fkaw00518	89.2856	OLP89431.1/9.9e-78/hypothetical protein AK812_SmicGene29113 [Symbiodinium microadriaticum]	NA	NA	NA	NA	NA	Fkaw00518/0.028/Protein of unknown function (DUF3586)
Fkaw00524	35.1694	OLP89420.1/2.1e-60/hypothetical protein AK812_SmicGene29121 [Symbiodinium microadriaticum]	NA	NA	NA	NA	NA	Fkaw00524/0.015/Zinc finger C-x8-C-x5-C-x3-H type (and similar)
Fkaw00525	26.9833	OLP89417.1/2.5e-11/Ras-related protein Rab5 [Symbiodinium microadriaticum]	NA	sp|P29687|RAB5_TOBAC/2.2e-06/Ras-related protein Rab5 OS=Nicotiana tabacum GN=RAB5 PE=2 SV=1	peq:110017898/3.6e-06/ras-related protein RABF2b-like; K07889 Ras-related protein Rab-5C	Hs4506371/1.1e-08/[U] KOG0092 GTPase Rab5/YPT51 and related small G protein superfamily GTPases	molecular_function:GO:0005525//GTP binding;GO:0003924//GTPase activity;	NA
Fkaw00529	10.1556	OLP89413.1/7.7e-12/hypothetical protein AK812_SmicGene29126 [Symbiodinium microadriaticum]	NA	NA	NA	NA	NA	NA
Fkaw00531	15.3472	XP_024362704.1/2.3e-13/vacuolar protein sorting-associated protein 9A-like [Physcomitrella patens] >XP_024362705.1 vacuolar protein sorting-associated protein 9A-like [Physcomitrella patens] >XP_024362706.1 vacuolar protein sorting-associated protein 9A-like [Physcomitrella patens] >XP_024362707.1 vacuolar protein sorting-associated protein 9A-like [Physcomitrella patens] >XP_024362708.1 vacuolar…	NA	sp|Q9LT31|VPS9A_ARATH/3.2e-14/Vacuolar protein sorting-associated protein 9A OS=Arabidopsis thaliana GN=VPS9A PE=1 SV=1	ppp:112276018/3.1e-14/vacuolar protein sorting-associated protein 9A-like; K20131 Rab5 GDP/GTP exchange factor	At3g19770/7.5e-14/[U] KOG2319 Vacuolar assembly/sorting protein VPS9	NA	Fkaw00531/1.4e-16/Vacuolar sorting protein 9 (VPS9) domain
Fkaw00534	18.4539	OLP98013.1/2.1e-68/Phosphatidylinositol 3-kinase vps34 [Symbiodinium microadriaticum]	NA	sp|P42347|PI3K1_SOYBN/9.9e-25/Phosphatidylinositol 3-kinase, root isoform OS=Glycine max PE=2 SV=1	ppp:112288042/2.7e-27/phosphatidylinositol 3-kinase, root isoform-like; K00914 phosphatidylinositol 3-kinase [EC:2.7.1.137]	YLR240w/1.8e-29/[TU] KOG0906 Phosphatidylinositol 3-kinase VPS34, involved in signal transduction	biological_process:GO:0048015//phosphatidylinositol-mediated signaling;cellular_component:GO:0005622//intracellular;molecular_function:GO:0016303//1-phosphatidylinositol-3-kinase activity;	Fkaw00534/5.5e-19/Phosphatidylinositol 3- and 4-kinase
Fkaw00537	20.3867	OLP96032.1/4.4e-15/Dihydroorotate dehydrogenase (quinone), mitochondrial [Symbiodinium microadriaticum]	NA	sp|Q8W490|PEPK2_ARATH/1.1e-09/Serine/threonine-protein kinase PEPKR2 OS=Arabidopsis thaliana GN=PEPKR2 PE=2 SV=1	aof:109830700/8.4e-10/calcium and calcium/calmodulin-dependent serine/threonine-protein kinase-like; K13412 calcium-dependent protein kinase [EC:2.7.11.1]	CE25046/7.1e-10/[T] KOG0032 Ca2+/calmodulin-dependent protein kinase, EF-Hand protein superfamily	NA	Fkaw00537/1.5e-13/Protein kinase domain
Fkaw00539	11.5406	NA	NA	NA	NA	NA	NA	NA
Fkaw00541	15.7983	OLP98019.1/2.3e-50/Protein-tyrosine-phosphatase MKP1 [Symbiodinium microadriaticum]	NA	NA	NA	NA	NA	NA
Fkaw00543	22.3717	OLP98011.1/1.3e-66/hypothetical protein AK812_SmicGene19588 [Symbiodinium microadriaticum]	NA	NA	NA	NA	NA	Fkaw00543/0.016/NAD:arginine ADP-ribosyltransferase
Fkaw00544	21.6589	OLQ04095.1/6.3e-85/Calcium-dependent protein kinase 2 [Symbiodinium microadriaticum]	NA	sp|Q0D715|CDPKI_ORYSJ/4.4e-48/Calcium-dependent protein kinase 18 OS=Oryza sativa subsp. japonica GN=CPK18 PE=1 SV=1	vra:106777786/3.4e-50/calcium-dependent protein kinase 28-like; K13412 calcium-dependent protein kinase [EC:2.7.11.1]	At5g66210/1.3e-47/[T] KOG0032 Ca2+/calmodulin-dependent protein kinase, EF-Hand protein superfamily	NA	Fkaw00544/5.8e-59/Protein kinase domain
Fkaw00545	12.7044	OLP98011.1/5.1e-86/hypothetical protein AK812_SmicGene19588 [Symbiodinium microadriaticum]	NA	NA	mng:MNEG_3873/5.5e-07/Eukaryotic translation initiation factor 4G; K03260 translation initiation factor 4G	NA	NA	Fkaw00545/2.9e-13/Ankyrin repeats (3 copies)
Fkaw00549	0.970556	GBG23834.1/1.9e-06/Calpain [Hondaea fermentalgiana]	NA	sp|Q6Z2J1|CML20_ORYSJ/5.2e-06/Probable calcium-binding protein CML20 OS=Oryza sativa subsp. japonica GN=CML20 PE=2 SV=1	vra:106763935/6.5e-06/probable calcium-binding protein CML26; K13448 calcium-binding protein CML	NA	NA	Fkaw00549/4.4e-09/EF-hand domain pair
Fkaw00552	0.0527778	OLQ09219.1/1.6e-21/hypothetical protein AK812_SmicGene7190 [Symbiodinium microadriaticum]	NA	NA	NA	NA	biological_process:GO:0045454//cell redox homeostasis;cellular_component:GO:0005623//cell;molecular_function:GO:0005509//calcium ion binding;	Fkaw00552/7.1e-14/Protein of unknown function (DUF3638)
Fkaw00554	2.01722	OLP97996.1/1.6e-24/Structure-specific endonuclease subunit SLX1-like [Symbiodinium microadriaticum]	NA	NA	NA	NA	NA	NA
Fkaw00555	1.80722	OLP97996.1/6.9e-06/Structure-specific endonuclease subunit SLX1-like [Symbiodinium microadriaticum]	NA	NA	NA	NA	NA	Fkaw00555/0.16/DDE_Tnp_1-like zinc-ribbon
Fkaw00557	16.675	OLP87926.1/1.2e-37/hypothetical protein AK812_SmicGene30780 [Symbiodinium microadriaticum]	NA	NA	NA	NA	NA	Fkaw00557/0.11/YcjX-like family, DUF463
Fkaw00560	32.3828	OLP79201.1/3.6e-14/Sodium channel protein 60E [Symbiodinium microadriaticum]	NA	NA	NA	NA	NA	Fkaw00560/2.4e-10/Ion transport protein
Fkaw00562	37.7194	NA	NA	NA	NA	NA	NA	Fkaw00562/0.054/PNKP adenylyltransferase domain, C-terminal region
Fkaw00591	4.71444	OLQ03432.1/2.0e-103/hypothetical protein AK812_SmicGene13607 [Symbiodinium microadriaticum]	NA	NA	NA	NA	NA	NA
Fkaw00593	9.55	NA	NA	NA	NA	NA	NA	NA
Fkaw00598	10.4011	OLP85796.1/7.7e-55/Protein CLEC16A [Symbiodinium microadriaticum]	NA	NA	ppp:112282204/1.8e-23/protein TRANSPARENT TESTA 9-like isoform X1; K19513 protein CLEC16A	Hs22069680/5.2e-24/[S] KOG2219 Uncharacterized conserved protein	NA	Fkaw00598/4.9e-41/Uncharacterised conserved protein
Fkaw00610	24.0872	OLQ00572.1/4.6e-49/Sodium/potassium/calcium exchanger 2 [Symbiodinium microadriaticum]	NA	sp|Q9FKP2|CCX2_ARATH/5.2e-07/Cation/calcium exchanger 2 OS=Arabidopsis thaliana GN=CCX2 PE=3 SV=1	mis:MICPUN_61010/1.3e-31/Ca2+:Cation antiporter family; K13750 solute carrier family 24 (sodium/potassium/calcium exchanger), member 2	7297547/7.6e-33/[PT] KOG1307 K+-dependent Ca2+/Na+ exchanger NCKX1 and related proteins	biological_process:GO:0055085//transmembrane transport;cellular_component:GO:0016021//integral component of membrane;	Fkaw00610/1.9e-16/Sodium/calcium exchanger protein
Fkaw00612	6.75389	OLQ03209.1/2.2e-33/hypothetical protein AK812_SmicGene13852 [Symbiodinium microadriaticum]	NA	NA	NA	NA	NA	Fkaw00612/0.0011/EF-hand domain pair
Fkaw00625	33.8744	OLQ14891.1/8.7e-08/hypothetical protein AK812_SmicGene894 [Symbiodinium microadriaticum]	NA	NA	ota:OT_ostta11g00180/7.2e-06/Carbohydrate binding module family 20; K20478 golgin subfamily B member 1	Hs4503593/1.6e-06/[TU] KOG0998 Synaptic vesicle protein EHS-1 and related EH domain proteins	NA	NA
Fkaw00628	6.56778	XP_003064571.1/1.3e-37/predicted protein [Micromonas pusilla CCMP1545] >EEH51476.1 predicted protein [Micromonas pusilla CCMP1545]	NA	NA	apro:F751_3579/9.2e-06/Bifunctional arginine demethylase and lysyl-hydroxylase JMJD6; K11323 histone arginine demethylase JMJD6 [EC:1.14.11.-]	Hs14769286/9.1e-07/[BT] KOG2130 Phosphatidylserine-specific receptor PtdSerR, contains JmjC domain	cellular_component:GO:0016021//integral component of membrane;	Fkaw00628/0.00032/PWWP domain
Fkaw00629	3.65611	NA	NA	NA	NA	NA	NA	NA
Fkaw00630	23.7033	XP_013905660.1/2.1e-11/hypothetical protein MNEG_1309 [Monoraphidium neglectum] >KIZ06641.1 hypothetical protein MNEG_1309 [Monoraphidium neglectum]	NA	NA	mng:MNEG_0339/7.9e-07/centromeric protein E; K11498 centromeric protein E	Hs4505877/5.4e-09/[Z] KOG0516 Dystonin, GAS (Growth-arrest-specific protein), and related proteins	molecular_function:GO:0035091//phosphatidylinositol binding;	Fkaw00630/0.058/Homeobox KN domain
Fkaw00634	2.68833	XP_019175925.1/5.9e-20/PREDICTED: filaggrin-like [Ipomoea nil]	NA	sp|F4IQK5|VCL21_ARATH/5.7e-09/Vicilin-like seed storage protein At2g18540 OS=Arabidopsis thaliana GN=At2g18540 PE=3 SV=1	han:110926720/1.4e-12/uncharacterized protein LOC110926720; K22020 mucin-19	At1g20920/6.6e-08/[A] KOG0334 RNA helicase	NA	Fkaw00634/0.046/Spc7 kinetochore protein
Fkaw00644	24.405	OLQ14899.1/4.7e-25/Repressor of RNA polymerase III transcription [Symbiodinium microadriaticum]	NA	NA	NA	NA	NA	NA
Fkaw00646	2.71278	OLQ03437.1/5.3e-13/hypothetical protein AK812_SmicGene13622 [Symbiodinium microadriaticum]	NA	NA	NA	NA	NA	Fkaw00646/8.1e-08/Zinc finger, C3HC4 type (RING finger)
Fkaw00647	12.0717	OLP88163.1/1.3e-42/hypothetical protein AK812_SmicGene30535 [Symbiodinium microadriaticum]	NA	NA	cre:CHLREDRAFT_6783/1.2e-07/SNF2 superfamily protein; K14439 SWI/SNF-related matrix-associated actin-dependent regulator of chromatin subfamily A containing DEAD/H box 1 [EC:3.6.4.12]	NA	NA	NA
Fkaw00653	2.20111	OLQ03442.1/1.2e-38/hypothetical protein AK812_SmicGene13628 [Symbiodinium microadriaticum]	NA	NA	NA	NA	NA	Fkaw00653/8.4e-07/Methyltransferase FkbM domain
Fkaw00654	2.16056	OLQ03443.1/1.9e-18/hypothetical protein AK812_SmicGene13629 [Symbiodinium microadriaticum]	NA	NA	NA	NA	NA	NA
Fkaw00658	13.31	GBG84312.1/7.3e-13/hypothetical protein CBR_g38282 [Chara braunii]	NA	sp|Q43402|OLNB6_BRANA/3.8e-08/Oleosin-B6 OS=Brassica napus GN=OlnB6 PE=1 SV=3	ccav:112514204/3.9e-10/cylicin-2-like; K17046 protein DEK	Hs13540523/4.0e-08/[B] LSE2681 H Nonhistone chromosomal protein HMG-14, and related proteins	NA	Fkaw00658/0.034/EF-hand domain
Fkaw00661	15.7839	OLP84596.1/7.1e-23/hypothetical protein AK812_SmicGene34516, partial [Symbiodinium microadriaticum]	NA	NA	NA	NA	cellular_component:GO:0016021//integral component of membrane;	Fkaw00661/0.0043/CS domain
Fkaw00665	2.05111	OLP88062.1/1.4e-103/hypothetical protein AK812_SmicGene30660 [Symbiodinium microadriaticum]	NA	NA	NA	NA	NA	Fkaw00665/3.1e-07/AAA domain
Fkaw00671	5.69167	OLP96673.1/7.3e-55/Beta-galactosidase [Symbiodinium microadriaticum]	NA	NA	ota:OT_ostta07g03640/2.6e-32/Glycoside hydrolase, family 2/20,immunoglobulin-like beta-sandwich domain; K01190 beta-galactosidase [EC:3.2.1.23]	Hs4504223/2.2e-08/[G] KOG2024 Beta-Glucuronidase GUSB (glycosylhydrolase superfamily 2)	biological_process:GO:0005975//carbohydrate metabolic process;cellular_component:GO:0009341//beta-galactosidase complex;molecular_function:GO:0030246//carbohydrate binding;GO:0004565//beta-galactosidase activity;	Fkaw00671/4.2e-43/Glycosyl hydrolases family 2, TIM barrel domain
Fkaw00673	4.42667	OLP96673.1/1.6e-60/Beta-galactosidase [Symbiodinium microadriaticum]	NA	NA	spen:107028581/6.5e-26/beta-galactosidase; K01190 beta-galactosidase [EC:3.2.1.23]	NA	biological_process:GO:0005975//carbohydrate metabolic process;cellular_component:GO:0009341//beta-galactosidase complex;molecular_function:GO:0030246//carbohydrate binding;GO:0004565//beta-galactosidase activity;	Fkaw00673/6.1e-26/Glycosyl hydrolases family 2, sugar binding domain
Fkaw00682	33.3283	OLQ08119.1/3.0e-19/Carbohydrate-binding domain-containing protein C2E1P3.05c [Symbiodinium microadriaticum]	NA	NA	NA	NA	NA	Fkaw00682/0.0094/PAN-like domain
Fkaw00683	7.70167	NA	NA	NA	NA	NA	NA	Fkaw00683/0.0041/DnaJ domain
Fkaw00686	23.9467	OLP96699.1/2.6e-55/Uncharacterized protein ycf45 [Symbiodinium microadriaticum]	NA	sp|P51281|YCF45_PORPU/9.1e-31/Uncharacterized protein ycf45 OS=Porphyra purpurea GN=ycf45 PE=3 SV=1	NA	NA	NA	Fkaw00686/0.13/Bacterial TniB protein
Fkaw00687	16.1956	OLP96701.1/7.5e-46/Uncharacterized protein ycf45 [Symbiodinium microadriaticum]	NA	sp|P51281|YCF45_PORPU/5.4e-14/Uncharacterized protein ycf45 OS=Porphyra purpurea GN=ycf45 PE=3 SV=1	NA	NA	cellular_component:GO:0009507//chloroplast;molecular_function:GO:0005524//ATP binding;	NA
Fkaw00690	16.7667	OLP96693.1/3.2e-17/hypothetical protein AK812_SmicGene21049 [Symbiodinium microadriaticum]	NA	NA	NA	NA	NA	NA
Fkaw00692	15.5967	OLQ15119.1/1.5e-196/E3 ubiquitin-protein ligase TRIM71 [Symbiodinium microadriaticum]	NA	NA	NA	Hs13376780/2.9e-27/[O] KOG2177 Predicted E3 ubiquitin ligase	NA	Fkaw00692/6.4e-20/NHL repeat
Fkaw00694	48.7722	NA	NA	NA	NA	NA	NA	NA
Fkaw00697	6.64667	PNW73306.1/2.3e-15/hypothetical protein CHLRE_14g627300v5 [Chlamydomonas reinhardtii]	NA	NA	cvr:CHLNCDRAFT_56456/7.4e-10/hypothetical protein; K20478 golgin subfamily B member 1	Hs4505877/9.9e-08/[Z] KOG0516 Dystonin, GAS (Growth-arrest-specific protein), and related proteins	NA	NA
Fkaw00699	39.9967	OLP96687.1/1.1e-27/Pumilio-like 5 [Symbiodinium microadriaticum]	NA	NA	NA	NA	NA	Fkaw00699/2.4/Apolipophorin-III precursor (apoLp-III)
Fkaw00708	2.41222	OLP96668.1/7.1e-13/Pyruvate, phosphate dikinase [Symbiodinium microadriaticum]	NA	NA	NA	NA	NA	Fkaw00708/0.12/Adenylate and Guanylate cyclase catalytic domain
Fkaw00710	6.31	OLP96667.1/5.3e-46/Pyruvate, phosphate dikinase [Symbiodinium microadriaticum]	NA	NA	NA	NA	NA	NA
Fkaw00714	6.29167	OLP96666.1/1.3e-54/ATP-dependent helicase fft2 [Symbiodinium microadriaticum]	NA	NA	smo:SELMODRAFT_431844/1.2e-11/hypothetical protein; K21970 5-methylcytosine rRNA methyltransferase NSUN4 [EC:2.1.1.-]	Hs11545785/2.3e-11/[J] KOG2198 tRNA cytosine-5-methylases and related enzymes of the NOL1/NOP2/sun superfamily	NA	Fkaw00714/7e-10/16S rRNA methyltransferase RsmB/F
Fkaw00719	3.94167	CBN78905.1/3.2e-17/conserved unknown protein [Ectocarpus siliculosus]	NA	sp|Q3EDF8|PPR28_ARATH/6.7e-09/Pentatricopeptide repeat-containing protein At1g09900 OS=Arabidopsis thaliana GN=At1g09900 PE=2 SV=1	csl:COCSUDRAFT_46623/7.1e-08/TPR-like protein; K17710 pentatricopeptide repeat domain-containing protein 1	At1g09900/1.6e-08/[R] KOG4197 FOG: PPR repeat	NA	Fkaw00719/1.5e-06/PPR repeat family
Fkaw00722	31.6528	OLQ14930.1/4.4e-24/hypothetical protein AK812_SmicGene920 [Symbiodinium microadriaticum]	NA	NA	NA	NA	NA	NA
Fkaw00726	4.10944	OLP94609.1/7.5e-09/hypothetical protein AK812_SmicGene23337 [Symbiodinium microadriaticum]	NA	NA	NA	NA	NA	Fkaw00726/0.014/IPT/TIG domain
Fkaw00727	0.148333	NA	NA	NA	NA	NA	NA	NA
Fkaw00729	0.305556	OLP90277.1/2.9e-19/hypothetical protein AK812_SmicGene28166 [Symbiodinium microadriaticum]	NA	NA	NA	NA	NA	Fkaw00729/2.4e-09/IPT/TIG domain
Fkaw00737	42.7256	OLP79268.1/1.6e-64/hypothetical protein AK812_SmicGene40475 [Symbiodinium microadriaticum]	NA	NA	NA	NA	NA	NA
Fkaw00739	9.99056	OLP79270.1/4.3e-39/Kinesin-like protein KIF13B [Symbiodinium microadriaticum]	NA	NA	NA	NA	NA	Fkaw00739/1.3e-12/HEAT repeats
Fkaw00743	31.7061	NA	NA	NA	NA	NA	NA	NA
Fkaw00744	1.99556	OLP79270.1/3.6e-25/Kinesin-like protein KIF13B [Symbiodinium microadriaticum]	NA	NA	NA	NA	NA	Fkaw00744/0.12/UDP-glucose:Glycoprotein Glucosyltransferase
Fkaw00760	3.90722	NA	NA	NA	NA	NA	NA	Fkaw00760/0.064/Ethylene-responsive binding factor-associated repression
Fkaw00764	23.2189	NA	NA	NA	NA	NA	NA	NA
Fkaw00770	42.52	NA	NA	NA	NA	NA	NA	NA
Fkaw00771	13.7444	OLP78319.1/2.9e-09/hypothetical protein AK812_SmicGene41511 [Symbiodinium microadriaticum]	NA	NA	NA	NA	NA	Fkaw00771/0.037/Suppressor of cytokine signalling
Fkaw00778	15.5439	NA	NA	NA	NA	NA	NA	NA
Fkaw00781	0	OLQ11982.1/2.0e-48/hypothetical protein AK812_SmicGene4086 [Symbiodinium microadriaticum]	NA	NA	NA	NA	NA	NA
Fkaw00782	11.1794	OLQ06779.1/2.0e-26/Lon protease-like, mitochondrial [Symbiodinium microadriaticum]	NA	sp|Q00WL5|LONM_OSTTA/4.4e-12/Lon protease homolog, mitochondrial OS=Ostreococcus tauri GN=Ot13g03040 PE=3 SV=2	apro:F751_5552/1.8e-15/Lon protease-like protein, mitochondrial; K08675 ATP-dependent Lon protease [EC:3.4.21.53]	7293766/1.3e-14/[O] KOG2004 Mitochondrial ATP-dependent protease PIM1/LON	biological_process:GO:0090296//regulation of mitochondrial DNA replication;GO:0051131//chaperone-mediated protein complex assembly;GO:0034599//cellular response to oxidative stress;GO:0070407//oxidation-dependent protein catabolic process;GO:0006515//protein quality control for misfolded or incompletely synthesized proteins;cellular_component:GO:0005759//mitochondrial matrix;molecular_function:GO…	Fkaw00782/1.6e-13/ATP-dependent protease La (LON) substrate-binding domain
Fkaw00784	27.0817	OLQ00150.1/9.5e-54/hypothetical protein AK812_SmicGene17231 [Symbiodinium microadriaticum]	NA	sp|Q08865|H12_VOLCA/1.2e-07/Histone H1-II OS=Volvox carteri GN=H1-II PE=2 SV=3	psom:113296925/2.4e-08/histone H1-like; K11275 histone H1/5	CE08376/1.3e-12/[Y] KOG2992 Nucleolar GTPase/ATPase p130	molecular_function:GO:0008270//zinc ion binding;	Fkaw00784/1.3/PPP4R2
Fkaw00787	31.4267	OLQ00134.1/7.1e-39/putative tocopherol O-methyltransferase, chloroplastic [Symbiodinium microadriaticum]	NA	NA	apro:F751_0698/4.4e-16/Tocopherol O-methyltransferase, chloroplastic; K18534 MPBQ/MSBQ methyltransferase [EC:2.1.1.295]	NA	biological_process:GO:0010189//vitamin E biosynthetic process;molecular_function:GO:0051741//2-methyl-6-phytyl-1,4-benzoquinone methyltransferase activity;	NA
Fkaw00789	10.6589	OLQ00134.1/1.8e-16/putative tocopherol O-methyltransferase, chloroplastic [Symbiodinium microadriaticum]	NA	NA	soe:110782945/5.8e-06/uncharacterized protein At4g28440; K07466 replication factor A1	NA	NA	Fkaw00789/0.0063/Bacterial virulence factor haemolysin
Fkaw00792	13.6556	OLQ00133.1/1.9e-10/hypothetical protein AK812_SmicGene17222 [Symbiodinium microadriaticum]	NA	NA	NA	NA	NA	Fkaw00792/0.0021/Dienelactone hydrolase family
Fkaw00796	10.2067	OLQ14905.1/2.5e-21/Malonyl-CoA-acyl carrier protein transacylase, mitochondrial [Symbiodinium microadriaticum]	NA	NA	NA	NA	NA	Fkaw00796/0.013/Survival motor neuron protein (SMN)
Fkaw00810	2.63222	NA	NA	NA	NA	NA	NA	Fkaw00810/0.11/Vault protein inter-alpha-trypsin domain
Fkaw00822	0	XP_020395843.2/6.6e-06/uncharacterized protein DDB_G0271670, partial [Zea mays]	NA	NA	NA	NA	NA	NA
Fkaw00823	7.77444	OLQ12621.1/3.0e-37/WD repeat-containing protein WRAP73 [Symbiodinium microadriaticum]	NA	NA	NA	NA	NA	Fkaw00823/0.0097/60s Acidic ribosomal protein
Fkaw00862	5.16556	OLP85242.1/1.4e-33/hypothetical protein AK812_SmicGene33789 [Symbiodinium microadriaticum]	NA	NA	NA	NA	NA	Fkaw00862/1.2/FlxA-like protein
Fkaw00869	25.7956	OLP85227.1/4.3e-111/hypothetical protein AK812_SmicGene33794 [Symbiodinium microadriaticum]	NA	NA	NA	NA	NA	Fkaw00869/0.033/Mucin, catalytic, TM and cytoplasmic tail region
Fkaw00886	26.1211	OLP88589.1/5.4e-22/hypothetical protein AK812_SmicGene30057 [Symbiodinium microadriaticum]	NA	NA	NA	NA	NA	Fkaw00886/1.6e-06/Ubiquitin family
Fkaw00896	22.9017	OLP88598.1/4.0e-162/hypothetical protein AK812_SmicGene30064 [Symbiodinium microadriaticum]	NA	NA	NA	NA	NA	Fkaw00896/0.0015/Nucleotidyltransferase domain
Fkaw00897	6.17389	NA	NA	NA	NA	NA	NA	NA
Fkaw00899	20.9106	OLP88603.1/1.0e-101/ABC transporter B family member 25 [Symbiodinium microadriaticum]	NA	sp|Q1PDI2|DGK4_ARATH/1.7e-10/Diacylglycerol kinase 4 OS=Arabidopsis thaliana GN=DGK4 PE=2 SV=1	ppp:112292549/3.0e-12/diacylglycerol kinase 3-like isoform X1; K00901 diacylglycerol kinase (ATP) [EC:2.7.1.107]	At5g57690/4.0e-10/[IT] KOG1169 Diacylglycerol kinase	NA	Fkaw00899/7.4e-09/Diacylglycerol kinase catalytic domain
Fkaw00905	9.145	OLP88604.1/1.3e-22/Cystathionine beta-lyase, chloroplastic [Symbiodinium microadriaticum]	KC949521.1/0.0/KC949521.1 Symbiodinium kawagutii strain CCMP2468 clone SymkaFL1061064215073(3'-), partial sequence	NA	NA	NA	NA	Fkaw00905/0.015/Fungal protein of unknown function (DUF1752)
Fkaw00906	19.2283	OLP88604.1/1.1e-154/Cystathionine beta-lyase, chloroplastic [Symbiodinium microadriaticum]	NA	sp|P53780|METC_ARATH/1.9e-70/Cystathionine beta-lyase, chloroplastic OS=Arabidopsis thaliana GN=At3g57050 PE=1 SV=1	psom:113356566/3.6e-74/cystathionine beta-lyase, chloroplastic-like; K01760 cysteine-S-conjugate beta-lyase [EC:4.4.1.13]	At3g57050/4.5e-70/[E] KOG0053 Cystathionine beta-lyases/cystathionine gamma-synthases	NA	Fkaw00906/5.4e-88/Cys/Met metabolism PLP-dependent enzyme
Fkaw00920	5.06722	NA	NA	NA	NA	NA	NA	NA
Fkaw00921	17.6844	OLP88585.1/5.3e-35/Malonyl-CoA-acyl carrier protein transacylase, mitochondrial [Symbiodinium microadriaticum]	NA	NA	NA	NA	NA	Fkaw00921/3.4e-07/RNA recognition motif 2
Fkaw00924	33.5556	OLP88590.1/4.1e-51/Protein phosphatase 2C-like 1 [Symbiodinium microadriaticum]	NA	NA	NA	Hs13435125/4.4e-10/[W] KOG3544 Collagens (type IV and type XIII), and related proteins	cellular_component:GO:0016021//integral component of membrane;	Fkaw00924/8e-11/Protein phosphatase 2C
Fkaw00926	12.6372	OLP88590.1/1.6e-67/Protein phosphatase 2C-like 1 [Symbiodinium microadriaticum]	NA	sp|Q9LNW3|P2C03_ARATH/8.9e-12/Protein phosphatase 2C 3 OS=Arabidopsis thaliana GN=AIP1 PE=1 SV=1	gsl:Gasu_27880/3.2e-19/protein phosphatase; K01090 protein phosphatase [EC:3.1.3.16]	7302240/9.6e-17/[T] KOG0699 Serine/threonine protein phosphatase	molecular_function:GO:0046872//metal ion binding;GO:0004722//protein serine/threonine phosphatase activity;	Fkaw00926/7.2e-30/Protein phosphatase 2C
Fkaw00944	28.2039	OLP88592.1/1.2e-42/SNF1-related protein kinase catalytic subunit alpha KIN10 [Symbiodinium microadriaticum]	NA	NA	NA	NA	NA	NA
Fkaw00948	1.38056	NA	NA	NA	NA	NA	NA	Fkaw00948/0.0019/Zinc finger, ZZ type
Fkaw00959	22.5622	OLP90748.1/1.5e-39/Pumilio domain-containing protein C6G9.14 [Symbiodinium microadriaticum]	NA	sp|Q9LVC3|PUM12_ARATH/5.8e-17/Pumilio homolog 12 OS=Arabidopsis thaliana GN=APUM12 PE=2 SV=2	zma:100279770/2.0e-14/csu829; uncharacterized protein LOC100279770; K17943 pumilio RNA-binding family	SPAC4G8.03c/8.4e-19/[J] KOG2049 Translational repressor MPT5/PUF4 and related RNA-binding proteins (Puf superfamily)	molecular_function:GO:0003723//RNA binding;GO:0046872//metal ion binding;	Fkaw00959/7.1e-21/Pumilio-family RNA binding repeat
Fkaw00960	22.915	OLP90748.1/3.2e-17/Pumilio domain-containing protein C6G9.14 [Symbiodinium microadriaticum]	NA	NA	NA	SPAC6G9.14/2.7e-08/[J] KOG2049 Translational repressor MPT5/PUF4 and related RNA-binding proteins (Puf superfamily)	molecular_function:GO:0003723//RNA binding;	Fkaw00960/8.5e-11/Pumilio-family RNA binding repeat
Fkaw00964	5.79444	OLQ10239.1/4.7e-82/Ankyrin repeat domain-containing protein 7 [Symbiodinium microadriaticum]	NA	sp|Q3EC11|ZDHC2_ARATH/1.6e-12/Probable protein S-acyltransferase 23 OS=Arabidopsis thaliana GN=PAT23 PE=2 SV=2	gmx:100782232/2.0e-15/uncharacterized protein LOC100782232; K21440 ankyrin repeat domain-containing protein 50	7301132/1.0e-17/[R] KOG0504 FOG: Ankyrin repeat	NA	Fkaw00964/3.4e-35/Ankyrin repeats (3 copies)
Fkaw00965	3.80611	NA	NA	NA	NA	NA	NA	NA
Fkaw00969	2.25833	KOO21590.1/2.1e-10/chaperone protein [Chrysochromulina sp. CCMP291]	NA	NA	NA	NA	NA	Fkaw00969/0.0053/MORN repeat
Fkaw00972	1.44056	XP_019175925.1/3.2e-23/PREDICTED: filaggrin-like [Ipomoea nil]	NA	sp|Q9LD90|CBF5_ARATH/5.9e-08/H/ACA ribonucleoprotein complex subunit 4 OS=Arabidopsis thaliana GN=CBF5 PE=1 SV=1	han:110926720/3.4e-21/uncharacterized protein LOC110926720; K22020 mucin-19	7296176/6.6e-10/[TV] KOG4297 C-type lectin	NA	NA
Fkaw00980	19.8461	OLP96691.1/1.0e-22/Voltage-dependent T-type calcium channel subunit alpha-1H [Symbiodinium microadriaticum]	NA	NA	NA	NA	NA	Fkaw00980/0.0011/EF-hand domain
Fkaw00981	4.81167	NA	NA	NA	NA	NA	NA	NA
Fkaw00993	41.5017	NA	NA	NA	NA	NA	NA	NA
Fkaw00996	49.0744	OLP83541.1/5.5e-59/Protein PyrBI [Symbiodinium microadriaticum]	NA	NA	NA	NA	NA	Fkaw00996/0.00013/Aspartate carbamoyltransferase regulatory chain, allosteric domain
Fkaw00999	9.27556	OTG33586.1/1.2e-15/hypothetical protein HannXRQ_Chr02g0036351 [Helianthus annuus]	XM_008445388.2/0.0/XM_008445388.2 PREDICTED: Cucumis melo uncharacterized LOC103487165 (LOC103487165), mRNA	sp|Q9LUI1|LRX6_ARATH/2.8e-11/Leucine-rich repeat extensin-like protein 6 OS=Arabidopsis thaliana GN=LRX6 PE=2 SV=1	ccaj:109793825/1.1e-09/probable endo-1,3(4)-beta-glucanase ARB_01444; K01180 endo-1,3(4)-beta-glucanase [EC:3.2.1.6]	At3g22800/6.5e-11/[M] LSE0601 A Pollen extensin-like protein (Pex)	NA	Fkaw00999/0.0041/Wnt and FGF inhibitory regulator
Fkaw01000	1.53667	NA	NA	NA	NA	NA	NA	NA
Fkaw01014	6.55	OLP80338.1/1.4e-23/hypothetical protein AK812_SmicGene39270 [Symbiodinium microadriaticum]	NA	sp|Q9FVQ1|NUCL1_ARATH/1.7e-07/Nucleolin 1 OS=Arabidopsis thaliana GN=NUCL1 PE=1 SV=1	psom:113299552/1.2e-07/nucleolin 1-like isoform X1; K11294 nucleolin	CE00380/5.4e-09/[B] KOG2748 Uncharacterized conserved protein, contains chromo domain	NA	Fkaw01014/2.6e-05/MgtE intracellular N domain
Fkaw01018	8.06056	OLP80338.1/9.4e-32/hypothetical protein AK812_SmicGene39270 [Symbiodinium microadriaticum]	NA	NA	NA	NA	NA	Fkaw01018/0.023/EF-hand domain pair
Fkaw01034	31.1528	NA	AK245605.1/0.0/AK245605.1 Glycine max cDNA, clone: GMFL01-35-D22	NA	NA	NA	NA	NA
Fkaw01035	27.5656	NA	NA	NA	NA	NA	NA	NA
Fkaw01036	2.03444	OLP78207.1/3.6e-40/Ankyrin repeat and KH domain-containing protein 1 [Symbiodinium microadriaticum]	NA	NA	NA	NA	NA	Fkaw01036/0.13/Peptidase inhibitor family I36
Fkaw01040	14.5617	OLP93579.1/2.9e-20/hypothetical protein AK812_SmicGene24507 [Symbiodinium microadriaticum]	NA	NA	NA	NA	NA	NA
Fkaw01050	0.827222	KMT19584.1/8.0e-93/hypothetical protein BVRB_1g012000 [Beta vulgaris subsp. vulgaris]	AP015040.1/0.0/AP015040.1 Vigna angularis var. angularis DNA, chromosome 7, almost complete sequence, cultivar: Shumari	sp|Q4VZL0|TI214_CUCSA/5.1e-17/Protein TIC 214 OS=Cucumis sativus GN=TIC214 PE=3 SV=2	mng:MNEG_0841/1.7e-38/component of oligomeric golgi complex 4; K22485 protein TBF1	CE05971/2.1e-58/[T] LSE0513 C 7-transmembrane receptor	NA	NA
Fkaw01051	0.0111111	NA	NA	NA	NA	NA	NA	Fkaw01051/0.19/Protein of unknown function (DUF 659)
Fkaw01057	13.3761	OLQ03449.1/1.2e-29/Adenylyltransferase and sulfurtransferase MOCS3 [Symbiodinium microadriaticum]	NA	NA	NA	NA	NA	Fkaw01057/0.0002/Ankyrin repeat
Fkaw01059	5.89278	NA	NA	NA	NA	NA	NA	NA
Fkaw01060	6.54889	NA	NA	NA	NA	NA	NA	NA
Fkaw01061	5.91778	NA	NA	NA	NA	NA	NA	NA
Fkaw01063	15.9761	EWM29983.1/2.3e-17/ubiquitin-conjugating enzyme e2 [Nannochloropsis gaditana]	NA	sp|P42745|UBC2_ARATH/4.7e-17/Ubiquitin-conjugating enzyme E2 2 OS=Arabidopsis thaliana GN=UBC2 PE=2 SV=1	ghi:107946416/7.7e-17/ubiquitin-conjugating enzyme E2 2 isoform X1; K10573 ubiquitin-conjugating enzyme E2 A [EC:2.3.2.23]	At1g14400/1.1e-16/[O] KOG0419 Ubiquitin-protein ligase	molecular_function:GO:0005524//ATP binding;	NA
Fkaw01069	5.82889	OLP78082.1/9.9e-42/Vacuolar protein sorting-associated protein 33A [Symbiodinium microadriaticum]	NA	sp|Q94KJ7|VPS33_ARATH/2.1e-09/Vacuolar protein-sorting-associated protein 33 homolog OS=Arabidopsis thaliana GN=VPS33 PE=1 SV=1	ppp:112294845/8.5e-13/vacuolar protein-sorting-associated protein 33 homolog; K20182 vacuolar protein sorting-associated protein 33	At3g54860/4.8e-09/[U] KOG1302 Vacuolar sorting protein VPS33/slp1 (Sec1 family)	NA	Fkaw01069/4.4e-11/Sec1 family
Fkaw01072	8.76889	PTQ37898.1/6.0e-17/hypothetical protein MARPO_0054s0015 [Marchantia polymorpha]	NA	sp|Q94KJ7|VPS33_ARATH/8.8e-15/Vacuolar protein-sorting-associated protein 33 homolog OS=Arabidopsis thaliana GN=VPS33 PE=1 SV=1	rcu:8262268/1.4e-14/vacuolar protein-sorting-associated protein 33 homolog; K20182 vacuolar protein sorting-associated protein 33	At3g54860/8.1e-11/[U] KOG1302 Vacuolar sorting protein VPS33/slp1 (Sec1 family)	biological_process:GO:0006904//vesicle docking involved in exocytosis;	Fkaw01072/2.9e-14/Sec1 family
Fkaw01073	4.36833	NA	NA	NA	NA	NA	NA	Fkaw01073/0.27/Pneumovirinae attachment membrane glycoprotein G
Fkaw01077	16.0739	OLP88580.1/3.5e-30/Pre-mRNA-processing factor 17 [Symbiodinium microadriaticum]	NA	NA	NA	NA	NA	NA
Fkaw01080	8.51889	OLQ05102.1/2.5e-19/S-antigen protein [Symbiodinium microadriaticum]	NA	sp|O81852|AKH2_ARATH/2.2e-17/Bifunctional aspartokinase/homoserine dehydrogenase 2, chloroplastic OS=Arabidopsis thaliana GN=AKHSDH2 PE=1 SV=1	tcc:18599844/1.7e-19/trichohyalin; K18626 trichohyalin	7292130/5.7e-16/[A] KOG1869 Splicing coactivator SRm160/300, subunit SRm300	NA	Fkaw01080/5.5e-08/Homoserine dehydrogenase, NAD binding domain
Fkaw01087	0.04	PNR31592.1/3.8e-18/hypothetical protein PHYPA_025713, partial [Physcomitrella patens]	NA	sp|Q8L7F7|NUP62_ARATH/1.1e-11/Nuclear pore complex protein NUP62 OS=Arabidopsis thaliana GN=NUP62 PE=1 SV=1	csat:104784832/3.3e-13/nuclear pore complex protein NUP62-like; K14306 nuclear pore complex protein Nup62	At3g28780/1.2e-13/[S] LSE0099 A Uncharacterized protein	biological_process:GO:0010584//pollen exine formation;	Fkaw01087/0.2/Reeler domain
Fkaw01093	6.53444	OLP88581.1/4.0e-33/ATP-binding cassette sub-family B member 9 [Symbiodinium microadriaticum]	NA	NA	NA	NA	NA	NA
Fkaw01099	7.23611	NA	NA	NA	NA	NA	NA	Fkaw01099/0.2/Glycosyltransferase family 20
Fkaw01107	22.1594	OLP86070.1/1.3e-44/Magnesium transporter NIPA2 [Symbiodinium microadriaticum]	NA	NA	NA	NA	NA	NA
Fkaw01109	6.665	OLQ06247.1/2.6e-30/Luc7-like protein [Symbiodinium microadriaticum]	NA	NA	NA	Hs18566076/9.5e-09/[A] KOG0796 Spliceosome subunit	NA	Fkaw01109/3.8e-24/LUC7 N_terminus
Fkaw01110	2.98944	OLP86065.1/6.8e-114/Xylosyltransferase 1 [Symbiodinium microadriaticum]	NA	NA	psom:113289246/1.9e-06/U1 small nuclear ribonucleoprotein 70 kDa-like isoform X1; K11093 U1 small nuclear ribonucleoprotein 70kDa	Hs18585500/8.1e-11/[G] KOG0799 Branching enzyme	NA	Fkaw01110/2.3e-18/Core-2/I-Branching enzyme
Fkaw01111	1.66944	OLP76991.1/2.2e-42/hypothetical protein AK812_SmicGene43003 [Symbiodinium microadriaticum]	NA	NA	NA	NA	NA	Fkaw01111/0.017/CUE domain
Fkaw01115	10.5917	NA	NA	NA	NA	NA	NA	NA
Fkaw01132	37.6322	OLP88738.1/4.9e-16/hypothetical protein AK812_SmicGene29867 [Symbiodinium microadriaticum]	NA	NA	NA	NA	NA	NA
Fkaw01135	62.8122	OLP88747.1/9.2e-68/Chaperone protein DnaJ [Symbiodinium microadriaticum]	NA	NA	NA	NA	NA	Fkaw01135/3e-12/DnaJ domain
Fkaw01150	18.2011	OLQ12974.1/8.6e-49/hypothetical protein AK812_SmicGene3080 [Symbiodinium microadriaticum]	NA	NA	NA	NA	NA	Fkaw01150/8e-14/Methyltransferase domain
Fkaw01153	16.945	OLQ12985.1/9.0e-22/hypothetical protein AK812_SmicGene3076 [Symbiodinium microadriaticum]	NA	sp|Q93VK0|PPCK2_ARATH/2.2e-06/Phosphoenolpyruvate carboxylase kinase 2 OS=Arabidopsis thaliana GN=PPCK2 PE=1 SV=2	fve:101312854/2.0e-09/phosphoenolpyruvate carboxylase kinase 1-like; K04515 calcium/calmodulin-dependent protein kinase (CaM kinase) II [EC:2.7.11.17]	7304358/7.2e-08/[T] KOG0033 Ca2+/calmodulin-dependent protein kinase, EF-Hand protein superfamily	molecular_function:GO:0004674//protein serine/threonine kinase activity;GO:0005524//ATP binding;GO:0004672//protein kinase activity;	Fkaw01153/1.2e-12/Protein kinase domain
Fkaw01158	15.8633	OLQ12988.1/9.0e-56/Nuclear localization sequence-binding protein [Symbiodinium microadriaticum]	NA	NA	NA	NA	NA	NA
Fkaw01159	22.0339	OLQ12988.1/6.5e-93/Nuclear localization sequence-binding protein [Symbiodinium microadriaticum]	NA	NA	NA	NA	NA	NA
Fkaw01161	85.5033	OLP74819.1/2.4e-81/hypothetical protein AK812_SmicGene45536, partial [Symbiodinium microadriaticum]	NA	NA	NA	NA	NA	Fkaw01161/0.0072/Possible hemagglutinin (DUF637)
Fkaw01173	24.1856	XP_012194022.1/1.3e-08/hypothetical protein SPRG_18803 [Saprolegnia parasitica CBS 223.65] >KDO35602.1 hypothetical protein SPRG_18803 [Saprolegnia parasitica CBS 223.65]	NA	sp|Q8LA32|LUL4_ARATH/1.4e-07/Probable E3 ubiquitin-protein ligase LUL4 OS=Arabidopsis thaliana GN=LUL4 PE=2 SV=1	pda:103706427/4.9e-07/probable BOI-related E3 ubiquitin-protein ligase 3; K19042 E3 ubiquitin-protein ligase BOI and related proteins [EC:2.3.2.27]	At3g06140/3.2e-07/[O] KOG4265 Predicted E3 ubiquitin ligase	cellular_component:GO:0005634//nucleus;molecular_function:GO:0003700//DNA binding transcription factor activity;GO:0003676//nucleic acid binding;	Fkaw01173/2e-13/Zinc finger, C3HC4 type (RING finger)
Fkaw01189	15.2672	OLP78223.1/4.5e-27/hypothetical protein AK812_SmicGene41627 [Symbiodinium microadriaticum]	NA	NA	NA	NA	NA	NA
Fkaw01201	6.36833	NA	NA	NA	NA	NA	NA	Fkaw01201/0.01/RNA polymerase I-specific transcription-initiation factor
Fkaw01205	9.22667	NA	NA	NA	NA	NA	NA	NA
Fkaw01208	1.90778	GBG90040.1/2.3e-11/hypothetical protein CBR_g50133 [Chara braunii]	NA	sp|Q9SHZ5|UBA1B_ARATH/7.7e-06/UBP1-associated proteins 1B OS=Arabidopsis thaliana GN=UBA1B PE=2 SV=2	sly:101250613/5.5e-09/protein DEK; K17046 protein DEK	Hs15451892/1.5e-07/[J] KOG1144 Translation initiation factor 5B (eIF-5B)	NA	NA
Fkaw01211	10.3289	OLP78088.1/3.7e-16/Vegetative incompatibility protein HET-E-1 [Symbiodinium microadriaticum]	NA	NA	NA	SPBC354.03/4.4e-06/[R] KOG0266 WD40 repeat-containing protein	NA	Fkaw01211/1.6e-11/WD domain, G-beta repeat
Fkaw01213	5.63611	OLQ12953.1/6.8e-48/ABC transporter F family member 5 [Symbiodinium microadriaticum]	NA	NA	apro:F751_0933/1.0e-10/Ribosomal N-lysine methyltransferase 3; K05302 N-lysine methyltransferase SETD6 [EC:2.1.1.-]	At3g56570/1.6e-09/[R] KOG1337 N-methyltransferase	biological_process:GO:0018026//peptidyl-lysine monomethylation;molecular_function:GO:0016279//protein-lysine N-methyltransferase activity;	Fkaw01213/0.076/SET domain
Fkaw01215	18.3728	OLQ12953.1/6.8e-32/ABC transporter F family member 5 [Symbiodinium microadriaticum]	NA	sp|Q9LV93|AB5F_ARATH/5.0e-13/ABC transporter F family member 5 OS=Arabidopsis thaliana GN=ABCF5 PE=2 SV=1	bna:106431370/1.6e-08/ABC transporter F family member 4-like; K06184 ATP-binding cassette, subfamily F, member 1	CE01292/5.1e-08/[EJ] KOG0062 ATPase component of ABC transporters with duplicated ATPase domains/Translation elongation factor EF-3b	molecular_function:GO:0005524//ATP binding;GO:0016887//ATPase activity;	Fkaw01215/1.9e-09/ABC transporter
Fkaw01218	12.4033	XP_024398555.1/8.3e-07/nucleolar protein 56-like [Physcomitrella patens] >PNR37380.1 hypothetical protein PHYPA_020489 [Physcomitrella patens]	NA	NA	ppp:112293418/1.1e-07/nucleolar protein 56-like; K14564 nucleolar protein 56	NA	NA	Fkaw01218/0.00025/Ribosomal RNA-processing protein 7 (RRP7)
Fkaw01237	0.00222222	OLQ14852.1/6.8e-215/hypothetical protein AK812_SmicGene1020 [Symbiodinium microadriaticum]	NA	NA	NA	NA	NA	NA
Fkaw01238	4.81	GBG73840.1/2.4e-13/hypothetical protein CBR_g17178 [Chara braunii]	NA	sp|Q8L7F7|NUP62_ARATH/1.8e-07/Nuclear pore complex protein NUP62 OS=Arabidopsis thaliana GN=NUP62 PE=1 SV=1	lang:109362713/1.1e-11/protein NBR1 homolog; K17987 next to BRCA1 gene 1 protein	YHL028w/9.6e-12/[GO] KOG4157 beta-1,6-N-acetylglucosaminyltransferase, contains WSC domain	NA	Fkaw01238/0.017/Homing endonuclease
Fkaw01243	0	OLP86496.1/2.9e-55/hypothetical protein AK812_SmicGene32395 [Symbiodinium microadriaticum]	NA	NA	NA	NA	NA	NA
Fkaw01244	0.0527778	CDY36654.1/4.4e-51/BnaA07g04030D [Brassica napus]	NA	sp|Q9SIH2|DOT1_ARATH/9.2e-35/Glycine-rich protein DOT1 OS=Arabidopsis thaliana GN=DOT1 PE=2 SV=1	atr:18434712/3.3e-34/formin-like protein 14; K02184 formin 2	At4g13340/6.2e-34/[M] LSE0601 A Pollen extensin-like protein (Pex)	NA	Fkaw01244/2.9e-05/Mucin-like
Fkaw01259	2.46389	XP_019185145.1/2.7e-14/PREDICTED: filaggrin-like [Ipomoea nil]	NA	sp|Q8H0U8|RH42_ARATH/8.2e-10/DEAD-box ATP-dependent RNA helicase 42 OS=Arabidopsis thaliana GN=RH42 PE=1 SV=2	dzi:111310204/1.1e-11/DEAD-box ATP-dependent RNA helicase 42; K12811 ATP-dependent RNA helicase DDX46/PRP5 [EC:3.6.4.13]	7292130/2.3e-10/[A] KOG1869 Splicing coactivator SRm160/300, subunit SRm300	NA	Fkaw01259/0.0032/Uncharacterized ACR, COG1678
Fkaw01260	4.17889	PSC76056.1/1.9e-24/Ubiquitin thioesterase OTU1 isoform B [Micractinium conductrix] >PSC76057.1 Ubiquitin thioesterase OTU1 isoform A [Micractinium conductrix]	NA	NA	csl:COCSUDRAFT_20805/1.3e-24/OTU-domain-containing protein; K13719 ubiquitin thioesterase OTU1 [EC:3.1.2.-]	At1g50670/1.6e-20/[TO] KOG3288 OTU-like cysteine protease	NA	NA
Fkaw01269	8.18778	OLP80334.1/9.0e-50/hypothetical protein AK812_SmicGene39267 [Symbiodinium microadriaticum]	NA	NA	NA	NA	NA	Fkaw01269/0.016/Protein of unknown function (DUF2380)
Fkaw01273	34.8428	OLP80327.1/7.9e-39/Phenylalanine--tRNA ligase, chloroplastic/mitochondrial [Symbiodinium microadriaticum]	NA	NA	NA	NA	NA	Fkaw01273/0.016/Sperm-tail PG-rich repeat
Fkaw01275	46.1394	OLP80327.1/2.0e-23/Phenylalanine--tRNA ligase, chloroplastic/mitochondrial [Symbiodinium microadriaticum]	NA	NA	NA	NA	NA	NA
Fkaw01280	0	OLP88183.1/3.2e-06/hypothetical protein AK812_SmicGene30515 [Symbiodinium microadriaticum]	NA	NA	NA	NA	NA	Fkaw01280/0.0069/C-5 cytosine-specific DNA methylase
Fkaw01282	0.0127778	KGN65874.1/6.8e-06/hypothetical protein Csa_1G535290 [Cucumis sativus]	NA	NA	vcn:VOLCADRAFT_121342/2.1e-06/hypothetical protein; K11323 histone arginine demethylase JMJD6 [EC:1.14.11.-]	NA	NA	NA
Fkaw01289	24.1267	OLP78979.1/3.6e-62/Palmitoyltransferase PFA3 [Symbiodinium microadriaticum]	NA	sp|Q93VV0|ZDHC6_ARATH/2.5e-17/Probable protein S-acyltransferase 16 OS=Arabidopsis thaliana GN=PAT16 PE=2 SV=1	mus:103981868/1.4e-17/probable protein S-acyltransferase 16; K20029 palmitoyltransferase ZDHHC3/7/25 [EC:2.3.1.225]	CE12430/2.6e-17/[R] KOG1314 DHHC-type Zn-finger protein	cellular_component:GO:0016021//integral component of membrane;molecular_function:GO:0019706//protein-cysteine S-palmitoyltransferase activity;	Fkaw01289/2.6e-29/DHHC palmitoyltransferase
Fkaw01292	0	OLP76046.1/9.5e-57/hypothetical protein AK812_SmicGene44071 [Symbiodinium microadriaticum]	NA	NA	NA	NA	NA	Fkaw01292/0.23/Acetylcholinesterase tetramerisation domain
Fkaw01295	9.51556	OLQ15642.1/1.4e-78/Leucine-rich repeat and guanylate kinase domain-containing protein [Symbiodinium microadriaticum]	NA	NA	NA	NA	NA	NA
Fkaw01297	8.65	NA	NA	NA	NA	NA	NA	NA
Fkaw01299	0.0422222	XP_023759054.1/2.5e-54/extensin-1-like [Lactuca sativa] >PLY89073.1 hypothetical protein LSAT_9X24181 [Lactuca sativa]	NA	sp|Q9LJ64|PLRX1_ARATH/6.7e-22/Pollen-specific leucine-rich repeat extensin-like protein 1 OS=Arabidopsis thaliana GN=PEX1 PE=2 SV=1	mng:MNEG_0841/2.6e-23/component of oligomeric golgi complex 4; K22485 protein TBF1	7300295/8.9e-33/[B] KOG2510 SWI-SNF chromatin-remodeling complex protein	NA	Fkaw01299/0.00035/Cysteine-rich VLP
Fkaw01326	0	OLP77954.1/7.3e-37/hypothetical protein AK812_SmicGene41919 [Symbiodinium microadriaticum]	NA	NA	NA	NA	NA	NA
Fkaw01328	0.346667	OLP74158.1/1.0e-124/hypothetical protein AK812_SmicGene46384 [Symbiodinium microadriaticum]	NA	NA	NA	NA	NA	NA
Fkaw01330	7.195	NA	KX398602.1/0.0/KX398602.1 Juncus roemerianus clone Jr41 microsatellite sequence	NA	NA	NA	NA	Fkaw01330/2e-05/Histidine phosphatase superfamily (branch 1)
Fkaw01333	22.8017	OLQ06085.1/3.5e-35/BTB and MATH domain-containing protein 42 [Symbiodinium microadriaticum]	NA	NA	NA	NA	NA	Fkaw01333/0.001/L1 transposable element
Fkaw01338	0.897778	NA	NA	NA	NA	NA	NA	NA
Fkaw01339	0	OLP82254.1/5.4e-40/hypothetical protein AK812_SmicGene37115 [Symbiodinium microadriaticum]	NA	NA	NA	NA	NA	NA
Fkaw01340	0	EEF27155.1/2.1e-14/conserved hypothetical protein [Ricinus communis]	NA	NA	NA	NA	NA	Fkaw01340/8.4e-14/Glutathione S-transferase, C-terminal domain
Fkaw01345	7.80278	OLP82200.1/2.8e-33/putative E3 ubiquitin-protein ligase HERC2 [Symbiodinium microadriaticum]	NA	NA	NA	NA	NA	Fkaw01345/2e-12/Regulator of chromosome condensation (RCC1) repeat
Fkaw01347	15.8539	OLQ06457.1/9.1e-34/hypothetical protein AK812_SmicGene10249 [Symbiodinium microadriaticum]	NA	sp|F4IPY2|SYCM_ARATH/5.7e-06/Cysteine--tRNA ligase, chloroplastic/mitochondrial OS=Arabidopsis thaliana GN=SYCO PE=2 SV=1	cre:CHLREDRAFT_153062/2.5e-06/cysteinyl-tRNA synthetase; K01883 cysteinyl-tRNA synthetase [EC:6.1.1.16]	NA	NA	Fkaw01347/0.032/Domain of unknown function (DUF4281)
Fkaw01348	21.3744	OLQ06457.1/1.5e-66/hypothetical protein AK812_SmicGene10249 [Symbiodinium microadriaticum]	NA	NA	NA	NA	NA	NA
Fkaw01349	0	NA	NA	NA	NA	NA	NA	NA
Fkaw01368	1.24389	NA	XM_014038787.1/0.0/XM_014038787.1 Monoraphidium neglectum putative histone-lysine N-methyltransferase, H3 lysine-9 specific SUVH9 mRNA	NA	NA	NA	NA	Fkaw01368/8.2e-14/Chitobiase/beta-hexosaminidase C-terminal domain
Fkaw01372	13.2622	OLQ04895.1/1.1e-15/Vacuolar amino acid transporter 5 [Symbiodinium microadriaticum]	NA	NA	NA	NA	NA	Fkaw01372/0.015/Outer membrane protein beta-barrel domain
Fkaw01378	10.9428	NA	NA	NA	NA	NA	NA	NA
Fkaw01381	15.7933	OLP90237.1/1.0e-27/Voltage-dependent R-type calcium channel subunit alpha-1E [Symbiodinium microadriaticum]	NA	NA	NA	NA	NA	Fkaw01381/2.6e-06/Ion transport protein
Fkaw01382	22.1433	OLP87950.1/4.1e-12/hypothetical protein AK812_SmicGene30771 [Symbiodinium microadriaticum]	NA	NA	NA	NA	NA	Fkaw01382/0.55/Mitochondrial calcium uniporter
Fkaw01390	16.9461	OLQ05101.1/1.9e-24/Protein SEC13-like [Symbiodinium microadriaticum]	NA	sp|O64740|SC13B_ARATH/7.9e-09/Protein transport protein SEC13 homolog B OS=Arabidopsis thaliana GN=SEC13B PE=1 SV=1	ats:109754104/3.8e-08/LOC109754104; protein transport protein SEC13 homolog B-like; K14004 protein transport protein SEC13	Hs13491164/9.9e-10/[U] KOG1332 Vesicle coat complex COPII, subunit SEC13	NA	Fkaw01390/0.00021/WD domain, G-beta repeat
Fkaw01391	14.4344	OLQ05101.1/8.4e-49/Protein SEC13-like [Symbiodinium microadriaticum]	NA	sp|Q8W3M6|UBCP_ARATH/3.5e-09/Ubiquitin-like domain-containing CTD phosphatase OS=Arabidopsis thaliana GN=At4g06599 PE=2 SV=1	mng:MNEG_1242/3.0e-10/ubiquitin-like domain containing CTD phosphatase 1; K17618 ubiquitin-like domain-containing CTD phosphatase 1 [EC:3.1.3.16]	Hs21450802_2/2.6e-10/[K] KOG1605 TFIIF-interacting CTD phosphatase, including NLI-interacting factor (involved in RNA polymerase II regulation)	cellular_component:GO:0005634//nucleus;molecular_function:GO:0004721//phosphoprotein phosphatase activity;	Fkaw01391/1.1e-08/NLI interacting factor-like phosphatase
Fkaw01397	43.8411	OLQ05118.1/2.2e-52/hypothetical protein AK812_SmicGene11729 [Symbiodinium microadriaticum]	NA	NA	egu:105048404/8.3e-51/protein ABHD17B; K01076 abhydrolase domain-containing protein 17 [EC:3.1.2.22]	At4g24760/4.4e-45/[R] KOG1552 Predicted alpha/beta hydrolase	NA	Fkaw01397/1.1e-07/Serine aminopeptidase, S33
Fkaw01401	20.4211	OLQ00226.1/2.0e-43/ER membrane protein complex subunit 1 [Symbiodinium microadriaticum]	NA	sp|Q6RVV4|TIC32_PEA/3.0e-09/Short-chain dehydrogenase TIC 32, chloroplastic OS=Pisum sativum GN=TIC32 PE=1 SV=1	ota:OT_ostta01g05890/1.1e-11/Short-chain dehydrogenase/reductase SDR; K11153 retinol dehydrogenase 12 [EC:1.1.1.300]	7304181/1.5e-11/[Q] KOG1208 Dehydrogenases with different specificities (related to short-chain alcohol dehydrogenases)	NA	Fkaw01401/0.0048/short chain dehydrogenase
Fkaw01406	41.0839	XP_010470859.1/2.8e-09/PREDICTED: lysine-rich arabinogalactan protein 19-like [Camelina sativa]	NA	sp|Q9S740|AGP19_ARATH/3.4e-09/Lysine-rich arabinogalactan protein 19 OS=Arabidopsis thaliana GN=AGP19 PE=2 SV=2	ppp:112292524/1.3e-07/proline-rich receptor-like protein kinase PERK9; K04733 interleukin-1 receptor-associated kinase 4 [EC:2.7.11.1]	At1g70460/3.6e-06/[T] KOG1187 Serine/threonine protein kinase	NA	Fkaw01406/0.1/Gas vesicle protein K
Fkaw01407	43.5506	NA	NA	NA	NA	NA	NA	Fkaw01407/0.063/Poxvirus virion envelope protein A14
Fkaw01415	1.45556	OLQ02469.1/1.3e-26/Leucine-zipper-like transcriptional regulator 1 [Symbiodinium microadriaticum]	NA	sp|Q9MA55|ACBP4_ARATH/8.9e-09/Acyl-CoA-binding domain-containing protein 4 OS=Arabidopsis thaliana GN=ACBP4 PE=1 SV=1	jre:109018606/4.7e-15/nitrile-specifier protein 5-like; K20285 Rab9 effector protein with kelch motifs	Hs22055654/1.4e-09/[TV] KOG1388 Attractin and platelet-activating factor acetylhydrolase	NA	Fkaw01415/1e-22/Galactose oxidase, central domain
Fkaw01424	2.55278	OLQ07612.1/9.4e-50/hypothetical protein AK812_SmicGene8942 [Symbiodinium microadriaticum]	NA	NA	NA	NA	NA	Fkaw01424/0.083/YdfZ protein
Fkaw01426	17.67	XP_020395843.2/1.2e-10/uncharacterized protein DDB_G0271670, partial [Zea mays]	NA	NA	pda:103704036/5.8e-06/nuclear pore complex protein NUP62; K14306 nuclear pore complex protein Nup62	NA	NA	NA
Fkaw01439	12.3822	XP_012894366.1/4.9e-40/uncharacterized protein [Blastocystis hominis] >CBK20318.2 unnamed protein product [Blastocystis hominis]	NA	sp|F4IQK5|VCL21_ARATH/8.1e-21/Vicilin-like seed storage protein At2g18540 OS=Arabidopsis thaliana GN=At2g18540 PE=3 SV=1	brp:103871689/4.7e-26/nucleolin 1-like; K11294 nucleolin	CE17314/1.5e-30/[K] KOG1015 Transcription regulator XNP/ATRX, DEAD-box superfamily	cellular_component:GO:0016021//integral component of membrane;	Fkaw01439/0.0024/Cotton fibre expressed protein
Fkaw01440	3.06889	OTG33586.1/2.4e-21/hypothetical protein HannXRQ_Chr02g0036351 [Helianthus annuus]	LK934535.1/0.0/LK934535.1 Gastrodia flavilabella microsatellite DNA locus CT_CCA-108	sp|P21997|SSGP_VOLCA/1.2e-11/Sulfated surface glycoprotein 185 OS=Volvox carteri PE=1 SV=1	vra:106768435/2.6e-11/probable cadmium/zinc-transporting ATPase HMA1, chloroplastic; K01534 Cd2+/Zn2+-exporting ATPase [EC:3.6.3.3 3.6.3.5]	At3g22800/4.9e-11/[M] LSE0601 A Pollen extensin-like protein (Pex)	NA	Fkaw01440/0.003/TMEM154 protein family
Fkaw01443	0	OLQ00717.1/8.8e-23/Retrovirus-related Pol polyprotein from transposon TNT 1-94 [Symbiodinium microadriaticum]	NA	NA	NA	NA	NA	Fkaw01443/0.11/RNA polymerase Rpb2, domain 4
Fkaw01444	0	OLQ01054.1/1.6e-60/hypothetical protein AK812_SmicGene16198 [Symbiodinium microadriaticum]	NA	NA	NA	NA	NA	NA
Fkaw01445	3.03889	NA	NA	NA	NA	NA	NA	Fkaw01445/2.6e-07/Aminotransferase class I and II
Fkaw01446	1.82833	OLP81567.1/3.5e-09/Cryptochrome DASH, chloroplastic/mitochondrial [Symbiodinium microadriaticum]	NA	NA	mng:MNEG_9010/4.2e-06/deoxyribodipyrimidine photo-lyase; K01669 deoxyribodipyrimidine photo-lyase [EC:4.1.99.3]	NA	NA	Fkaw01446/7.1e-09/DNA photolyase
Fkaw01447	3.02278	OLP81567.1/7.8e-16/Cryptochrome DASH, chloroplastic/mitochondrial [Symbiodinium microadriaticum]	NA	NA	csl:COCSUDRAFT_55876/1.3e-06/cryptochrome; K01669 deoxyribodipyrimidine photo-lyase [EC:4.1.99.3]	NA	NA	NA
Fkaw01449	62.8239	OLQ09214.1/2.3e-51/Argininosuccinate synthase [Symbiodinium microadriaticum]	NA	NA	NA	NA	biological_process:GO:0006526//arginine biosynthetic process;molecular_function:GO:0005524//ATP binding;GO:0004055//argininosuccinate synthase activity;	Fkaw01449/1.2e-06/Arginosuccinate synthase
Fkaw01451	0.826667	OLP79557.1/2.4e-21/tRNA(Met) cytidine acetyltransferase TmcA [Symbiodinium microadriaticum]	NA	NA	NA	NA	NA	Fkaw01451/9.2e-13/Helicase
Fkaw01453	0.00277778	OLQ13071.1/5.7e-35/hypothetical protein AK812_SmicGene2973 [Symbiodinium microadriaticum]	NA	NA	NA	NA	NA	NA
Fkaw01454	0	OLQ13071.1/1.6e-25/hypothetical protein AK812_SmicGene2973 [Symbiodinium microadriaticum]	NA	NA	NA	NA	NA	NA
Fkaw01457	5.22833	GBG65900.1/2.2e-14/hypothetical protein CBR_g54191 [Chara braunii]	XM_004142316.2/0.0/XM_004142316.2 PREDICTED: Cucumis sativus uncharacterized protein At3g49720-like (LOC101212233), transcript variant X2, mRNA	sp|Q9T0K5|LRX3_ARATH/1.1e-12/Leucine-rich repeat extensin-like protein 3 OS=Arabidopsis thaliana GN=LRX3 PE=1 SV=1	hbr:110649065/1.2e-11/proline-rich receptor-like protein kinase PERK7; K04733 interleukin-1 receptor-associated kinase 4 [EC:2.7.11.1]	At3g54580/7.0e-13/[M] LSE0120 A Extensin and related proteins	NA	NA
Fkaw01458	43.1061	AQS99182.1/2.9e-29/type I polyketide synthase [Gambierdiscus polynesiensis]	NA	NA	NA	NA	NA	NA
Fkaw01459	0.00166667	OLP79088.1/5.1e-94/hypothetical protein AK812_SmicGene40669, partial [Symbiodinium microadriaticum]	NA	NA	NA	NA	NA	Fkaw01459/0.0076/Poly(ADP-ribose) polymerase and DNA-Ligase Zn-finger region
Fkaw01460	3.71778	XP_005767184.1/1.9e-58/hypothetical protein EMIHUDRAFT_42116, partial [Emiliania huxleyi CCMP1516] >EOD14755.1 hypothetical protein EMIHUDRAFT_42116, partial [Emiliania huxleyi CCMP1516]	NA	NA	brp:103829081/1.0e-44/ATPase WRNIP1; K07478 putative ATPase	At1g24290/3.1e-42/[L] KOG2028 ATPase related to the helicase subunit of the Holliday junction resolvase	biological_process:GO:0006260//DNA replication;molecular_function:GO:0003677//DNA binding;GO:0005524//ATP binding;	Fkaw01460/2.2e-36/MgsA AAA+ ATPase C terminal
Fkaw01461	6.76111	GBF94400.1/9.6e-21/hypothetical protein Rsub_07214 [Raphidocelis subcapitata]	NA	NA	csl:COCSUDRAFT_58928/2.7e-19/WD40 repeat-like protein; K14768 U3 small nucleolar RNA-associated protein 7	SPAC959.03c/5.3e-24/[A] KOG1272 WD40-repeat-containing subunit of the 18S rRNA processing complex	biological_process:GO:0000462//maturation of SSU-rRNA from tricistronic rRNA transcript (SSU-rRNA, 5.8S rRNA, LSU-rRNA);cellular_component:GO:0030686//90S preribosome;GO:0032040//small-subunit processome;GO:0005730//nucleolus;	NA
Fkaw01462	2.16111	OLQ03718.1/2.3e-48/hypothetical protein AK812_SmicGene13326 [Symbiodinium microadriaticum]	NA	NA	NA	CE16322/7.3e-12/[R] KOG1075 FOG: Reverse transcriptase	NA	Fkaw01462/9e-07/Reverse transcriptase (RNA-dependent DNA polymerase)
Fkaw01468	11.1494	NA	NA	NA	NA	NA	NA	NA
Fkaw01472	8.81556	NA	NA	NA	NA	NA	NA	NA
Fkaw01475	9.035	OLQ04861.1/3.0e-23/hypothetical protein AK812_SmicGene11985 [Symbiodinium microadriaticum]	NA	NA	NA	NA	NA	Fkaw01475/0.057/Salmonella surface presentation of antigen gene type M protein
Fkaw01480	12.4567	OLP85269.1/7.1e-45/putative lipase C4A8.10 [Symbiodinium microadriaticum]	NA	NA	NA	NA	NA	Fkaw01480/0.056/Cytosol aminopeptidase family, N-terminal domain
Fkaw01485	9.48167	OLQ04883.1/7.6e-22/hypothetical protein AK812_SmicGene11999 [Symbiodinium microadriaticum]	NA	NA	NA	NA	NA	Fkaw01485/0.00064/Zein-binding
Fkaw01486	6.52	OLP84181.1/3.5e-51/hypothetical protein AK812_SmicGene34970 [Symbiodinium microadriaticum]	NA	NA	NA	NA	NA	Fkaw01486/0.012/Calcium homeostasis modulator
Fkaw01487	0	OLP88872.1/3.6e-89/Retrovirus-related Pol polyprotein from transposon TNT 1-94 [Symbiodinium microadriaticum]	NA	NA	NA	NA	NA	Fkaw01487/0.00016/Zinc knuckle
Fkaw01490	19.07	OLP84187.1/4.7e-45/2-methylene-furan-3-one reductase [Symbiodinium microadriaticum]	NA	NA	han:110864909/2.2e-06/intracellular protein transport protein USO1-like; K20283 golgin subfamily A member 4	7301104/6.4e-07/[D] TWOG0657 Centrosomal protein	NA	Fkaw01490/0.0068/Seryl-tRNA synthetase N-terminal domain
Fkaw01491	8.75778	OLQ15449.1/4.7e-10/Multidrug and toxin extrusion protein 1 [Symbiodinium microadriaticum]	NA	NA	lang:109358528/1.2e-06/protein DETOXIFICATION 40-like; K03327 multidrug resistance protein, MATE family	NA	NA	Fkaw01491/8.8e-10/MatE
Fkaw01493	0	XP_012894366.1/1.8e-33/uncharacterized protein [Blastocystis hominis] >CBK20318.2 unnamed protein product [Blastocystis hominis]	HG670306.1/0.0/HG670306.1 Triticum aestivum chromosome 3B, genomic scaffold, cultivar Chinese Spring	sp|F4IQK5|VCL21_ARATH/4.8e-20/Vicilin-like seed storage protein At2g18540 OS=Arabidopsis thaliana GN=At2g18540 PE=3 SV=1	tcc:18599844/1.4e-29/trichohyalin; K18626 trichohyalin	At3g28770/8.6e-28/[S] LSE0099 A Uncharacterized protein	cellular_component:GO:0016021//integral component of membrane;	NA
Fkaw01495	9.97111	GAX95972.1/3.5e-16/putative vesicle coat complex COPII subunit SEC24/subunit SFB2 [Pythium insidiosum]	NA	sp|Q39967|ALL5_HEVBR/2.7e-07/Major latex allergen Hev b 5 OS=Hevea brasiliensis PE=1 SV=3	mng:MNEG_0841/1.8e-08/component of oligomeric golgi complex 4; K22485 protein TBF1	CE08376/5.8e-08/[Y] KOG2992 Nucleolar GTPase/ATPase p130	NA	Fkaw01495/0.13/PT repeat
Fkaw01502	3.86722	OLQ06170.1/2.4e-36/hypothetical protein AK812_SmicGene10566 [Symbiodinium microadriaticum]	NA	NA	NA	NA	NA	Fkaw01502/1.1e-07/Domain of unknown function (DUF4281)
Fkaw01503	2.265	NA	NA	NA	NA	NA	NA	NA
Fkaw01504	0.331667	NA	NA	NA	NA	NA	NA	NA
Fkaw01507	0.963333	XP_005821254.1/2.7e-09/hypothetical protein GUITHDRAFT_119564 [Guillardia theta CCMP2712] >EKX34274.1 hypothetical protein GUITHDRAFT_119564 [Guillardia theta CCMP2712]	NA	NA	NA	Hs18375673/2.5e-07/[A] KOG1802 RNA helicase nonsense mRNA reducing factor (pNORF1)	NA	Fkaw01507/5.5e-13/AAA domain
Fkaw01513	1.815	NA	NA	NA	NA	NA	NA	NA
Fkaw01514	3.94444	NA	NA	NA	NA	NA	NA	NA
Fkaw01516	0	SOF61641.1/7.4e-24/ribosomal protein L2 (plastid) [Arabidopsis lyrata subsp. petraea]	NA	NA	mng:MNEG_9788/7.8e-09/serine/threonine-protein kinase TTK/MPS1; K08866 serine/threonine-protein kinase TTK/MPS1 [EC:2.7.12.1]	NA	NA	Fkaw01516/1.1e-05/C-5 cytosine-specific DNA methylase
Fkaw01517	0	OLP96585.1/2.5e-29/hypothetical protein AK812_SmicGene21165 [Symbiodinium microadriaticum]	NA	NA	NA	NA	NA	Fkaw01517/0.094/Alternative WD40 repeat motif
Fkaw01518	4.12167	NA	NA	NA	NA	NA	NA	Fkaw01518/0.029/Microcephalin protein
Fkaw01521	6.90667	OEU13881.1/1.5e-08/hypothetical protein FRACYDRAFT_262424 [Fragilariopsis cylindrus CCMP1102]	NA	NA	NA	NA	NA	NA
Fkaw01522	5.56667	OLP80111.1/3.4e-06/hypothetical protein AK812_SmicGene39528 [Symbiodinium microadriaticum]	NA	NA	NA	NA	NA	NA
Fkaw01524	5.8	PNW81210.1/2.2e-07/hypothetical protein CHLRE_07g346698v5 [Chlamydomonas reinhardtii]	NA	sp|Q9XER9|HUA2_ARATH/1.2e-07/ENHANCER OF AG-4 protein 2 OS=Arabidopsis thaliana GN=HUA2 PE=2 SV=1	cqi:110726403/1.6e-06/formin-like protein 20 isoform X1; K02184 formin 2	At5g23150/2.7e-07/[K] KOG1904 Transcription coactivator	NA	Fkaw01524/3e-07/Ankyrin repeats (3 copies)
Fkaw01525	20.6617	OLQ06219.1/4.8e-43/ATP-dependent DNA helicase Q4 [Symbiodinium microadriaticum]	NA	sp|Q9FT73|MED34_ARATH/7.4e-14/Mediator of RNA polymerase II transcription subunit 34 OS=Arabidopsis thaliana GN=MED34 PE=1 SV=1	pmum:103336719/8.4e-15/mediator of RNA polymerase II transcription subunit 34 isoform X1; K10899 ATP-dependent DNA helicase Q1 [EC:3.6.4.12]	CE26682/5.4e-15/[R] KOG0353 ATP-dependent DNA helicase	NA	Fkaw01525/2.2e-08/Helicase conserved C-terminal domain
Fkaw01526	42.3306	OLQ06219.1/3.2e-85/ATP-dependent DNA helicase Q4 [Symbiodinium microadriaticum]	NA	NA	NA	NA	NA	Fkaw01526/0.25/Proline-rich membrane anchor 1
Fkaw01528	7.425	OLQ06220.1/1.7e-36/putative voltage-dependent R-type calcium channel subunit alpha-1E [Symbiodinium microadriaticum]	NA	NA	NA	NA	NA	Fkaw01528/1e-05/EF-hand domain
Fkaw01533	3.32278	OLP79210.1/1.4e-12/Metal transporter nramp1-like [Symbiodinium microadriaticum]	NA	NA	NA	NA	NA	Fkaw01533/0.12/Integrase
Fkaw01536	0.00333333	OLQ12896.1/2.6e-51/hypothetical protein AK812_SmicGene3105 [Symbiodinium microadriaticum]	NA	sp|Q9LJ64|PLRX1_ARATH/1.6e-10/Pollen-specific leucine-rich repeat extensin-like protein 1 OS=Arabidopsis thaliana GN=PEX1 PE=2 SV=1	NA	At3g19020/3.6e-10/[M] LSE0601 A Pollen extensin-like protein (Pex)	NA	Fkaw01536/0.095/D-arabinono-1,4-lactone oxidase
Fkaw01537	14.665	OLQ06190.1/1.1e-77/Light-harvesting complex I LH38 protein [Symbiodinium microadriaticum]	NA	NA	NA	NA	NA	Fkaw01537/4.8e-07/Phospholipase/Carboxylesterase
Fkaw01538	30.5833	NA	NA	NA	NA	NA	NA	NA
Fkaw01543	2.00222	NA	NA	NA	NA	NA	NA	NA
Fkaw01544	15.2228	NA	NA	NA	NA	NA	NA	Fkaw01544/0.6/Domain of unknown function (DUF4215)
Fkaw01545	10.4417	OLQ00860.1/1.5e-16/hypothetical protein AK812_SmicGene16441 [Symbiodinium microadriaticum]	NA	NA	NA	NA	NA	Fkaw01545/0.13/Sushi repeat (SCR repeat)
Fkaw01548	1.74333	NA	NA	NA	NA	NA	NA	NA
Fkaw01561	3.75556	OLQ06253.1/9.4e-29/Ankyrin-1 [Symbiodinium microadriaticum]	NA	NA	NA	NA	NA	Fkaw01561/1.9e-06/WD domain, G-beta repeat
Fkaw01567	3.87333	OLP79776.1/2.0e-08/UDP-galactose transporter [Symbiodinium microadriaticum]	NA	NA	NA	NA	NA	Fkaw01567/6.4e-07/Nucleotide-sugar transporter
Fkaw01571	3.59667	OLP84157.1/2.4e-12/hypothetical protein AK812_SmicGene35001 [Symbiodinium microadriaticum]	NA	NA	NA	NA	NA	Fkaw01571/0.0034/Tup N-terminal
Fkaw01576	3.115	OLP79779.1/8.5e-25/hypothetical protein AK812_SmicGene39898 [Symbiodinium microadriaticum]	NA	NA	NA	NA	NA	Fkaw01576/0.00012/SET domain
Fkaw01579	14.35	GBF97991.1/5.7e-11/hypothetical protein Rsub_10665 [Raphidocelis subcapitata]	NA	sp|Q84UQ1|RH42_ORYSJ/3.7e-09/DEAD-box ATP-dependent RNA helicase 42 OS=Oryza sativa subsp. japonica GN=Os08g0159900 PE=2 SV=1	nnu:104595741/3.2e-10/splicing factor U2af large subunit B; K12837 splicing factor U2AF 65 kDa subunit	7297205/1.6e-10/[A] KOG0113 U1 small nuclear ribonucleoprotein (RRM superfamily)	NA	Fkaw01579/1.3/Protein of unknown function (DUF1777)
Fkaw01580	0.0927778	OLP83975.1/2.8e-69/hypothetical protein AK812_SmicGene35190 [Symbiodinium microadriaticum]	NA	NA	NA	NA	NA	Fkaw01580/0.05/Putative ATPase subunit of terminase (gpP-like)
Fkaw01585	1.07333	OLQ06227.1/6.7e-68/Protein aardvark [Symbiodinium microadriaticum]	NA	NA	NA	NA	molecular_function:GO:0004842//ubiquitin-protein transferase activity;	Fkaw01585/3.6e-07/Armadillo/beta-catenin-like repeat
Fkaw01586	1.29944	OLQ06227.1/6.0e-33/Protein aardvark [Symbiodinium microadriaticum]	NA	NA	NA	NA	NA	NA
Fkaw01588	38.9256	OLQ06228.1/3.3e-82/Palmitoyltransferase ZDHHC15 [Symbiodinium microadriaticum]	NA	sp|Q5M757|ZDH15_ARATH/3.6e-22/Probable protein S-acyltransferase 12 OS=Arabidopsis thaliana GN=PAT12 PE=2 SV=1	thj:104825895/6.4e-21/probable protein S-acyltransferase 12; K20028 palmitoyltransferase ZDHHC2/15/20 [EC:2.3.1.225]	Hs8923255/9.2e-21/[R] KOG1311 DHHC-type Zn-finger proteins	NA	Fkaw01588/3.9e-23/DHHC palmitoyltransferase
Fkaw01590	8.99667	OLQ06228.1/1.1e-71/Palmitoyltransferase ZDHHC15 [Symbiodinium microadriaticum]	NA	NA	NA	NA	NA	Fkaw01590/2.7e-10/Rab-GTPase-TBC domain
Fkaw01591	4.62	OLQ06229.1/4.0e-31/putative proline--tRNA ligase C19C7.06 [Symbiodinium microadriaticum]	NA	sp|Q9M1R2|SYPC_ARATH/7.5e-24/Proline--tRNA ligase, cytoplasmic OS=Arabidopsis thaliana GN=At3g62120 PE=1 SV=1	mng:MNEG_7147/5.9e-26/prolyl-tRNA synthetase; K01881 prolyl-tRNA synthetase [EC:6.1.1.15]	CE00748/6.2e-29/[J] KOG4163 Prolyl-tRNA synthetase	biological_process:GO:0006433//prolyl-tRNA aminoacylation;cellular_component:GO:0005737//cytoplasm;molecular_function:GO:0005524//ATP binding;GO:0004827//proline-tRNA ligase activity;	Fkaw01591/1.3e-07/Thioredoxin
Fkaw01594	6.78611	OLQ06229.1/2.1e-23/putative proline--tRNA ligase C19C7.06 [Symbiodinium microadriaticum]	NA	sp|Q9FYR6|SYPM_ARATH/9.3e-18/Proline--tRNA ligase, chloroplastic/mitochondrial OS=Arabidopsis thaliana GN=OVA6 PE=2 SV=1	ccp:CHC_T00008394001/5.6e-20/prolyl-tRNA synthetase; K01881 prolyl-tRNA synthetase [EC:6.1.1.15]	At5g52520/2.2e-17/[J] KOG4163 Prolyl-tRNA synthetase	biological_process:GO:0006433//prolyl-tRNA aminoacylation;cellular_component:GO:0005737//cytoplasm;molecular_function:GO:0005524//ATP binding;GO:0004827//proline-tRNA ligase activity;	NA
Fkaw01596	9.17111	OLQ06229.1/1.2e-42/putative proline--tRNA ligase C19C7.06 [Symbiodinium microadriaticum]	NA	sp|Q9M1R2|SYPC_ARATH/1.3e-27/Proline--tRNA ligase, cytoplasmic OS=Arabidopsis thaliana GN=At3g62120 PE=1 SV=1	obr:102708201/1.5e-28/proline--tRNA ligase, cytoplasmic; K01881 prolyl-tRNA synthetase [EC:6.1.1.15]	At3g62120/3.1e-27/[J] KOG4163 Prolyl-tRNA synthetase	biological_process:GO:0006433//prolyl-tRNA aminoacylation;cellular_component:GO:0005737//cytoplasm;molecular_function:GO:0005524//ATP binding;GO:0004827//proline-tRNA ligase activity;	Fkaw01596/4.5e-13/Anticodon binding domain
Fkaw01597	10.495	OLQ06231.1/1.6e-58/Zinc finger AN1 and C2H2 domain-containing stress-associated protein 16 [Symbiodinium microadriaticum]	NA	sp|Q0D5B9|SAP16_ORYSJ/3.5e-36/Zinc finger AN1 and C2H2 domain-containing stress-associated protein 16 OS=Oryza sativa subsp. japonica GN=SAP16 PE=2 SV=2	dosa:Os12t0414900-00/4.5e-09/Os12g0414900; Similar to Endonuclease/Exonuclease/phosphatase family protein, expressed.; K19619 tyrosyl-DNA phosphodiesterase 2 [EC:3.1.4.-]	At3g57480/2.2e-33/[R] KOG3183 Predicted Zn-finger protein	NA	Fkaw01597/3.4e-16/AN1-like Zinc finger
Fkaw01599	18.4639	OLP83505.1/9.9e-19/hypothetical protein AK812_SmicGene35715 [Symbiodinium microadriaticum]	NA	NA	NA	NA	NA	Fkaw01599/0.083/Glutathione S-transferase, C-terminal domain
Fkaw01600	9.99	OLQ06185.1/3.0e-47/hypothetical protein AK812_SmicGene10510 [Symbiodinium microadriaticum]	NA	NA	NA	NA	NA	Fkaw01600/0.076/Protein of unknown function (DUF3966)
Fkaw01601	22.455	NA	NA	NA	NA	NA	NA	NA
Fkaw01602	22.5267	OLP93149.1/1.9e-61/Glucose-6-phosphate 1-dehydrogenase [Symbiodinium microadriaticum]	NA	sp|Q8W4R8|P4KG6_ARATH/1.9e-47/Phosphatidylinositol 4-kinase gamma 6 OS=Arabidopsis thaliana GN=PI4KG6 PE=2 SV=1	cpap:110823258/3.5e-11/phosphatidylinositol 4-kinase gamma 3-like; K08770 ubiquitin C	At1g13640/4.4e-47/[T] KOG2381 Phosphatidylinositol 4-kinase	NA	Fkaw01602/1.5e-31/Phosphatidylinositol 3- and 4-kinase
Fkaw01605	14.2278	OLQ06181.1/6.8e-41/ELMO domain-containing protein C56G7.3 [Symbiodinium microadriaticum]	NA	NA	NA	HsM14149914/3.3e-08/[S] KOG2998 Uncharacterized conserved protein	NA	Fkaw01605/2.1e-19/ELMO/CED-12 family
Fkaw01606	38.88	OLQ07766.1/1.9e-20/Myosin heavy chain kinase C [Symbiodinium microadriaticum]	NA	NA	NA	NA	NA	NA
Fkaw01608	8.18167	OLQ06179.1/6.3e-06/hypothetical protein AK812_SmicGene10517 [Symbiodinium microadriaticum]	NA	NA	NA	NA	NA	Fkaw01608/4.3/Protein of unknown function (DUF1466)
Fkaw01614	39.6228	NA	KX431996.1/0.0/KX431996.1 Taxus wallichiana var. chinensis voucher HDS20160521 chloroplast, complete genome	sp|Q9LD90|CBF5_ARATH/7.9e-06/H/ACA ribonucleoprotein complex subunit 4 OS=Arabidopsis thaliana GN=CBF5 PE=1 SV=1	NA	Hs18549235/4.9e-06/[S] LSE0175 H Uncharacterized protein	NA	Fkaw01614/0.0011/AAA-ATPase Vps4-associated protein 1
Fkaw01615	20.8333	OLQ06201.1/1.1e-21/hypothetical protein AK812_SmicGene10480 [Symbiodinium microadriaticum]	NA	NA	NA	NA	NA	NA
Fkaw01616	9.21944	NA	NA	NA	NA	NA	NA	NA
Fkaw01617	14.3933	GBG81328.1/2.0e-47/hypothetical protein CBR_g32002 [Chara braunii]	KJ476530.1/0.0/KJ476530.1 Comanthera elegans microsatellite Ce02 sequence	sp|F4IQK5|VCL21_ARATH/1.3e-32/Vicilin-like seed storage protein At2g18540 OS=Arabidopsis thaliana GN=At2g18540 PE=3 SV=1	csv:101219218/1.5e-46/vicilin; K18626 trichohyalin	7292130/1.1e-37/[A] KOG1869 Splicing coactivator SRm160/300, subunit SRm300	NA	Fkaw01617/0.00033/Microtubule-binding protein MIP-T3
Fkaw01618	9.45056	NA	NA	NA	NA	NA	NA	NA
Fkaw01629	3.91889	OLP93654.1/4.4e-30/hypothetical protein AK812_SmicGene24438 [Symbiodinium microadriaticum]	NA	NA	NA	NA	NA	NA
Fkaw01636	13.3467	NA	NA	NA	NA	NA	NA	Fkaw01636/1.9e-06/Glutamine amidotransferase class-I
Fkaw01637	63.965	OLQ04785.1/8.6e-32/Charged multivesicular body protein 5 [Symbiodinium microadriaticum]	NA	sp|Q9LPN5|VP601_ARATH/1.5e-17/Vacuolar protein sorting-associated protein 60.1 OS=Arabidopsis thaliana GN=VPS60-1 PE=1 SV=1	aip:107618607/6.9e-17/charged multivesicular body protein 5; K12198 charged multivesicular body protein 5	At5g04850/5.8e-17/[U] KOG1655 Protein involved in vacuolar protein sorting	NA	Fkaw01637/1.7e-21/Snf7
Fkaw01640	1.565	OLP90129.1/1.4e-30/hypothetical protein AK812_SmicGene28344 [Symbiodinium microadriaticum]	NA	NA	NA	NA	NA	Fkaw01640/2.7e-07/Protein of unknown function (DUF3431)
Fkaw01650	31.2994	OLQ13871.1/1.0e-81/Ecotropic viral integration site 5 protein-like [Symbiodinium microadriaticum]	NA	NA	csl:COCSUDRAFT_17096/1.6e-25/RabGAP/TBC; K19944 TBC1 domain family member 10	CE27154/2.6e-29/[R] KOG1102 Rab6 GTPase activator GAPCenA and related TBC domain proteins	NA	Fkaw01650/4.2e-41/Rab-GTPase-TBC domain
Fkaw01656	3.32222	OLP88896.1/7.0e-28/ATP-binding cassette sub-family B member 10, mitochondrial [Symbiodinium microadriaticum]	NA	sp|Q9LZB8|AB29B_ARATH/1.5e-13/ABC transporter B family member 29, chloroplastic OS=Arabidopsis thaliana GN=ABCB29 PE=1 SV=1	cit:102612150/1.5e-13/ABC transporter B family member 13-like isoform X1; K05658 ATP-binding cassette, subfamily B (MDR/TAP), member 1 [EC:7.6.2.2]	At5g03910/3.6e-13/[U] KOG0058 Peptide exporter, ABC superfamily	NA	Fkaw01656/4.1e-06/ABC transporter
Fkaw01659	0	OLP89387.1/2.7e-38/Copia protein [Symbiodinium microadriaticum]	NA	NA	NA	NA	NA	Fkaw01659/0.038/BRO1-like domain
Fkaw01660	0	OLQ12321.1/1.1e-47/Copia protein [Symbiodinium microadriaticum]	NA	NA	NA	NA	NA	Fkaw01660/0.00027/Reverse transcriptase (RNA-dependent DNA polymerase)
Fkaw01661	0	OLP90889.1/6.1e-46/Retrovirus-related Pol polyprotein from transposon TNT 1-94 [Symbiodinium microadriaticum]	NA	NA	ghi:107887550/3.4e-08/laccase-2-like; K05909 laccase [EC:1.10.3.2]	At3g60170/3.2e-15/[R] KOG0017 FOG: Transposon-encoded proteins with TYA, reverse transcriptase, integrase domains in various combinations	NA	Fkaw01661/5.2e-10/Reverse transcriptase (RNA-dependent DNA polymerase)
Fkaw01665	33.5322	OLP88897.1/3.6e-91/putative aarF domain-containing protein kinase, chloroplastic [Symbiodinium microadriaticum]	NA	sp|Q94BU1|Y1181_ARATH/3.8e-10/Uncharacterized aarF domain-containing protein kinase At1g71810, chloroplastic OS=Arabidopsis thaliana GN=At1g71810 PE=2 SV=1	ppp:112274274/3.7e-15/uncharacterized protein LOC112274274; K08869 aarF domain-containing kinase	At3g24190/1.3e-13/[R] KOG1235 Predicted unusual protein kinase	NA	Fkaw01665/0.17/Domain of unknown function DUF128
Fkaw01666	19.9228	OLP88897.1/3.4e-44/putative aarF domain-containing protein kinase, chloroplastic [Symbiodinium microadriaticum]	NA	sp|Q9MA15|AB1K3_ARATH/3.6e-11/Protein ACTIVITY OF BC1 COMPLEX KINASE 3, chloroplastic OS=Arabidopsis thaliana GN=ABC1K3 PE=1 SV=1	ats:109748852/1.2e-19/uncharacterized protein LOC109748852; K08869 aarF domain-containing kinase	At3g24190/4.6e-17/[R] KOG1235 Predicted unusual protein kinase	molecular_function:GO:0005524//ATP binding;GO:0004672//protein kinase activity;	Fkaw01666/0.014/Uncharacterized conserved protein (DUF2036)
Fkaw01667	24.7067	OLP88897.1/2.0e-109/putative aarF domain-containing protein kinase, chloroplastic [Symbiodinium microadriaticum]	NA	sp|Q9MA15|AB1K3_ARATH/2.6e-39/Protein ACTIVITY OF BC1 COMPLEX KINASE 3, chloroplastic OS=Arabidopsis thaliana GN=ABC1K3 PE=1 SV=1	ota:OT_ostta07g02770/2.4e-42/Protein kinase-like domain; K08869 aarF domain-containing kinase	At1g79600/6.1e-39/[R] KOG1235 Predicted unusual protein kinase	molecular_function:GO:0005524//ATP binding;GO:0004672//protein kinase activity;	Fkaw01667/5.7e-29/ABC1 family
Fkaw01668	21.9378	OLP88898.1/0.0e+00/Protein PTHB1 [Symbiodinium microadriaticum]	NA	NA	mpp:MICPUCDRAFT_55647/5.6e-43/BBS9; bardet-biedl syndrome 9; K19398 Bardet-Biedl syndrome 9 protein	Hs7662318/4.0e-10/[A] KOG0334 RNA helicase	cellular_component:GO:0034464//BBSome;	Fkaw01668/6.6e-95/PTHB1 C-terminus
Fkaw01673	20.8867	OLP88924.1/6.4e-07/hypothetical protein AK812_SmicGene29674 [Symbiodinium microadriaticum]	NA	NA	NA	Hs13124879/6.2e-07/[Z] KOG0161 Myosin class II heavy chain	NA	Fkaw01673/0.011/DASH complex subunit Duo1
Fkaw01675	21.4756	NA	NA	NA	NA	NA	NA	NA
Fkaw01677	0	NA	NA	NA	NA	NA	NA	Fkaw01677/0.00053/Haloacid dehalogenase-like hydrolase
Fkaw01678	18.4961	NA	NA	NA	NA	NA	NA	Fkaw01678/3.1e-07/Biotin-lipoyl like
Fkaw01680	10.425	OLQ07496.1/2.5e-48/Zinc finger CCCH domain-containing protein 3 [Symbiodinium microadriaticum]	NA	NA	NA	NA	NA	NA
Fkaw01681	11.0928	GAQ79294.1/4.4e-16/Zinc finger RING-type domain containing protein [Klebsormidium nitens]	NA	sp|Q8L649|BB_ARATH/1.5e-13/E3 ubiquitin ligase BIG BROTHER OS=Arabidopsis thaliana GN=BB PE=1 SV=1	dcr:108227442/1.1e-15/E3 ubiquitin ligase BIG BROTHER-related isoform X1; K19045 E3 ubiquitin-protein ligase BIG BROTHER and related proteins [EC:2.3.2.27]	Hs7662486/3.4e-13/[O] KOG0800 FOG: Predicted E3 ubiquitin ligase	biological_process:GO:0046621//negative regulation of organ growth;molecular_function:GO:0004842//ubiquitin-protein transferase activity;	Fkaw01681/6.5e-14/Ring finger domain
Fkaw01682	26.1161	OLP99043.1/9.8e-78/putative ammonia channel [Symbiodinium microadriaticum]	NA	NA	NA	NA	NA	Fkaw01682/1.4e-11/BTB/POZ domain
Fkaw01685	10.2561	OLQ15347.1/9.0e-26/hypothetical protein AK812_SmicGene408 [Symbiodinium microadriaticum]	NA	NA	NA	NA	NA	NA
Fkaw01686	2.495	NA	NA	NA	NA	NA	NA	NA
Fkaw01687	1.67667	OLP91526.1/5.1e-23/Leukotriene A-4 hydrolase-like [Symbiodinium microadriaticum]	NA	NA	NA	NA	NA	Fkaw01687/4/Nuclear RNA-splicing-associated protein
Fkaw01688	1.68667	OLP91524.1/5.1e-08/PTI1-like tyrosine-protein kinase 2 [Symbiodinium microadriaticum]	NA	NA	NA	NA	NA	NA
Fkaw01691	2.86722	OLQ11746.1/2.7e-60/LRR receptor-like serine/threonine-protein kinase FLS2 [Symbiodinium microadriaticum]	NA	NA	NA	NA	NA	NA
Fkaw01702	4.86333	NA	NA	NA	NA	NA	NA	NA
Fkaw01704	11.6244	NA	NA	NA	NA	NA	NA	NA
Fkaw01705	11.3633	NA	NA	NA	NA	NA	NA	NA
Fkaw01711	17.4178	OLQ11575.1/7.3e-33/GDT1-like protein 2, chloroplastic [Symbiodinium microadriaticum]	NA	sp|Q9T0H9|PA71H_ARATH/1.6e-10/Protein PAM71-homolog, chloroplastic OS=Arabidopsis thaliana GN=PAM71-HL PE=1 SV=2	NA	At4g13590/3.8e-10/[S] KOG2881 Predicted membrane protein	cellular_component:GO:0016021//integral component of membrane;	Fkaw01711/7.3e-13/Uncharacterized protein family UPF0016
Fkaw01712	8.11556	OLQ11581.1/7.3e-46/hypothetical protein AK812_SmicGene4614 [Symbiodinium microadriaticum]	NA	NA	NA	NA	NA	Fkaw01712/0.012/Carbohydrate family 9 binding domain-like
Fkaw01713	20.8756	OLP80712.1/5.7e-95/Ammonium transporter 2 [Symbiodinium microadriaticum]	NA	sp|Q9SQH9|AMT13_ARATH/2.0e-41/Ammonium transporter 1 member 3 OS=Arabidopsis thaliana GN=AMT1-3 PE=2 SV=2	cre:CHLREDRAFT_158745/6.4e-50/AMT1A; ammonium transporter; K03320 ammonium transporter, Amt family	At3g24300/4.6e-41/[P] KOG0682 Ammonia permease	NA	Fkaw01713/2.3e-59/Ammonium Transporter Family
Fkaw01719	24.7044	EWM25908.1/7.1e-64/inorganic pyrophosphatase [Nannochloropsis gaditana]	NA	sp|Q9LXC9|IPYR6_ARATH/8.0e-46/Soluble inorganic pyrophosphatase 6, chloroplastic OS=Arabidopsis thaliana GN=PPA6 PE=1 SV=1	ota:OT_ostta16g00290/1.1e-49/Inorganic pyrophosphatase; K01507 inorganic pyrophosphatase [EC:3.6.1.1]	At5g09650/1.9e-45/[C] KOG1626 Inorganic pyrophosphatase/Nucleosome remodeling factor, subunit NURF38	NA	Fkaw01719/7e-34/Inorganic pyrophosphatase
Fkaw01732	3.24556	NA	NA	NA	NA	NA	NA	Fkaw01732/0.018/WD domain, G-beta repeat
Fkaw01735	7.65611	OLQ11588.1/4.5e-42/hypothetical protein AK812_SmicGene4569 [Symbiodinium microadriaticum]	NA	NA	NA	NA	cellular_component:GO:0016021//integral component of membrane;	Fkaw01735/4.2e-07/Putative ephrin-receptor like
Fkaw01736	9.82556	OLQ11559.1/1.3e-37/Modification methylase SPRI [Symbiodinium microadriaticum]	NA	NA	NA	NA	NA	Fkaw01736/0.0083/Lysylphosphatidylglycerol synthase TM region
Fkaw01737	11.4778	OLQ11555.1/1.4e-13/hypothetical protein AK812_SmicGene4577 [Symbiodinium microadriaticum]	NA	NA	NA	NA	NA	NA
Fkaw01741	22.91	OLQ00158.1/4.2e-10/Eukaryotic translation initiation factor 3 subunit A [Symbiodinium microadriaticum]	NA	NA	NA	NA	NA	Fkaw01741/0.00014/Phage minor structural protein GP20
Fkaw01745	0	OLP94292.1/1.0e-22/hypothetical protein AK812_SmicGene23681 [Symbiodinium microadriaticum]	NA	sp|Q1PEP5|NUCL2_ARATH/9.4e-10/Nucleolin 2 OS=Arabidopsis thaliana GN=NUCL2 PE=1 SV=1	tcc:18599844/3.2e-15/trichohyalin; K18626 trichohyalin	Hs10835089/1.7e-17/[R] LSE0089 H Neurofilament	cellular_component:GO:0016021//integral component of membrane;	Fkaw01745/0.12/TipAS antibiotic-recognition domain
Fkaw01746	19.0572	OLQ11570.1/5.9e-50/hypothetical protein AK812_SmicGene4585 [Symbiodinium microadriaticum]	NA	NA	NA	NA	NA	NA
Fkaw01751	15.6828	KFK39736.1/6.6e-06/hypothetical protein AALP_AA3G281300 [Arabis alpina]	NA	sp|Q84LK0|MSH1_ARATH/1.9e-07/DNA mismatch repair protein MSH1, mitochondrial OS=Arabidopsis thaliana GN=MSH1 PE=1 SV=1	NA	At3g24320/4.4e-07/[L] KOG0217 Mismatch repair ATPase MSH6 (MutS family)	NA	Fkaw01751/5.2e-05/GIY-YIG catalytic domain
Fkaw01752	1.14611	NA	NA	NA	NA	NA	NA	NA
Fkaw01753	1.35389	NA	NA	NA	NA	NA	NA	NA
Fkaw01754	4.68722	NA	NA	NA	NA	NA	NA	Fkaw01754/0.00079/AAA ATPase domain
Fkaw01756	21.6211	GAQ85841.1/3.5e-11/adapitin protein complex [Klebsormidium nitens]	NA	NA	dosa:Os01t0973300-01/2.4e-08/Os01g0973300; Armadillo-like helical domain containing protein.; K12397 AP-3 complex subunit beta	CE18132/7.5e-11/[U] KOG1060 Vesicle coat complex AP-3, beta subunit	biological_process:GO:0006886//intracellular protein transport;GO:0016192//vesicle-mediated transport;cellular_component:GO:0030131//clathrin adaptor complex;GO:0030123//AP-3 adaptor complex;molecular_function:GO:0008565//protein transporter activity;	Fkaw01756/4.6e-08/Adaptin N terminal region
Fkaw01760	6.565	OLQ10408.1/5.4e-12/hypothetical protein AK812_SmicGene5894 [Symbiodinium microadriaticum]	NA	NA	NA	NA	NA	NA
Fkaw01761	14.7744	XP_005820369.1/1.1e-09/hypothetical protein GUITHDRAFT_147933 [Guillardia theta CCMP2712] >EKX33389.1 hypothetical protein GUITHDRAFT_147933 [Guillardia theta CCMP2712]	NA	sp|O24210|PANC_ORYSJ/2.1e-07/Pantoate--beta-alanine ligase OS=Oryza sativa subsp. japonica GN=PANC PE=2 SV=2	gsl:Gasu_09660/9.0e-08/pantoate--beta-alanine ligase isoform 1; K01918 pantoate--beta-alanine ligase [EC:6.3.2.1]	At5g48840/9.3e-06/[H] KOG3042 Panthothenate synthetase	biological_process:GO:0015940//pantothenate biosynthetic process;molecular_function:GO:0004592//pantoate-beta-alanine ligase activity;	NA
Fkaw01763	11.7983	NA	KC942768.1/0.0/KC942768.1 Symbiodinium kawagutii strain CCMP2468 clone SymkaFL1061064221025(3'-), partial sequence	NA	NA	NA	NA	Fkaw01763/0.029/Glu-tRNAGln amidotransferase C subunit
Fkaw01766	11.2217	NA	NA	NA	NA	NA	NA	NA
Fkaw01767	6.31444	OLP76609.1/1.0e-08/hypothetical protein AK812_SmicGene43431 [Symbiodinium microadriaticum]	NA	NA	NA	NA	NA	Fkaw01767/0.084/Domain of unknown function (DUF4477)
Fkaw01773	7.62444	OLP80027.1/2.6e-15/hypothetical protein AK812_SmicGene39608 [Symbiodinium microadriaticum]	NA	NA	NA	NA	NA	NA
Fkaw01774	4.80944	OLP97377.1/2.8e-06/putative E3 ubiquitin-protein ligase HERC2 [Symbiodinium microadriaticum]	NA	NA	NA	NA	NA	Fkaw01774/0.013/Nucleotide-diphospho-sugar transferase
Fkaw01776	7.765	NA	NA	NA	NA	NA	NA	NA
Fkaw01782	1.32111	NA	NA	NA	NA	NA	NA	NA
Fkaw01789	3.22889	OLQ00880.1/9.7e-25/hypothetical protein AK812_SmicGene16418 [Symbiodinium microadriaticum]	NA	NA	NA	NA	NA	NA
Fkaw01791	2.74667	OLQ00873.1/1.6e-30/hypothetical protein AK812_SmicGene16415 [Symbiodinium microadriaticum]	NA	NA	NA	NA	NA	NA
Fkaw01794	0.00333333	OSX69786.1/1.6e-06/hypothetical protein BU14_1158s0001, partial [Porphyra umbilicalis]	NA	NA	NA	NA	NA	Fkaw01794/0.015/Phage capsid scaffolding protein (GPO) serine peptidase
Fkaw01795	0	NA	NA	NA	NA	NA	NA	NA
Fkaw01796	0.00222222	OLQ05529.1/5.3e-31/Presequence protease 1, chloroplastic/mitochondrial [Symbiodinium microadriaticum]	NA	NA	NA	NA	NA	Fkaw01796/0.0003/Salmonella plasmid virulence protein SpvD
Fkaw01797	31.7411	OLP78680.1/1.9e-31/hypothetical protein AK812_SmicGene41121 [Symbiodinium microadriaticum]	KC945768.1/0.0/KC945768.1 Symbiodinium kawagutii strain CCMP2468 clone SymkaFL1061064218686(3'-), partial sequence	NA	NA	NA	NA	NA
Fkaw01812	11.5722	OLP95688.1/9.1e-19/Fructose-bisphosphate aldolase, cytoplasmic isozyme [Symbiodinium microadriaticum]	NA	NA	NA	NA	NA	Fkaw01812/1.2e-06/Dihydroorotate dehydrogenase
Fkaw01814	21.6406	NA	NA	sp|A3AB67|FH16_ORYSJ/7.6e-07/Formin-like protein 16 OS=Oryza sativa subsp. japonica GN=FH16 PE=2 SV=1	NA	Hs4507349/8.0e-07/[K] KOG2341 TATA box binding protein (TBP)-associated factor, RNA polymerase II	NA	Fkaw01814/0.17/CW-type Zinc Finger
Fkaw01815	8.53167	GBG78429.1/2.7e-07/hypothetical protein CBR_g26458 [Chara braunii]	NA	NA	NA	NA	NA	Fkaw01815/9.4e-07/Fructose-bisphosphate aldolase class-I
Fkaw01823	24.8794	NA	NA	NA	NA	NA	NA	Fkaw01823/0.0024/Dual specificity phosphatase, catalytic domain
Fkaw01830	0.00555556	OLP77464.1/2.1e-52/hypothetical protein AK812_SmicGene42472 [Symbiodinium microadriaticum]	NA	NA	NA	NA	NA	Fkaw01830/0.11/Autoinducer binding domain
Fkaw01832	2.21167	OLP78644.1/8.2e-18/UPF0613 protein PB24D3.06c [Symbiodinium microadriaticum]	NA	NA	smo:SELMODRAFT_404911/1.4e-08/hypothetical protein; K17065 dynamin 1-like protein [EC:3.6.5.5]	At1g03030/7.2e-11/[FH] KOG2702 Predicted panthothenate kinase/uridine kinase-related protein	NA	NA
Fkaw01833	4.08333	NA	KC944049.1/0.0/KC944049.1 Symbiodinium kawagutii strain CCMP2468 clone SymkaFL1061064217178(3'-), partial sequence	NA	NA	NA	NA	NA
Fkaw01858	0.356111	OLQ01285.1/7.0e-17/hypothetical protein AK812_SmicGene15967 [Symbiodinium microadriaticum]	NA	NA	NA	NA	NA	Fkaw01858/1.2e-10/Reverse transcriptase (RNA-dependent DNA polymerase)
Fkaw01866	3.85	OLP87684.1/1.7e-101/hypothetical protein AK812_SmicGene31064 [Symbiodinium microadriaticum]	NA	NA	NA	NA	NA	Fkaw01866/3.9e-06/Sulfotransferase family
Fkaw01871	18.6017	OLP79684.1/2.4e-68/Mitochondrial substrate carrier family protein ucpB [Symbiodinium microadriaticum]	NA	NA	NA	NA	NA	NA
Fkaw01874	8.38944	OLP79688.1/8.4e-47/Peptide chain release factor 1 [Symbiodinium microadriaticum]	NA	NA	NA	NA	NA	Fkaw01874/1.1e-08/RF-1 domain
Fkaw01878	0.452222	OLP79689.1/1.0e-66/Patched domain-containing protein 2 [Symbiodinium microadriaticum]	NA	NA	NA	NA	NA	Fkaw01878/0.028/Spumavirus gag protein
Fkaw01879	1.67444	OLP79689.1/4.0e-34/Patched domain-containing protein 2 [Symbiodinium microadriaticum]	NA	NA	NA	Hs22044235/1.1e-09/[T] KOG1218 Proteins containing Ca2+-binding EGF-like domains	NA	Fkaw01879/0.0027/EGF-like domain
Fkaw01881	2.23056	NA	NA	NA	NA	NA	NA	Fkaw01881/0.0072/Auxin canalisation
Fkaw01882	6.90056	OLP79690.1/5.3e-56/Glutathione gamma-glutamylcysteinyltransferase 3 [Symbiodinium microadriaticum]	NA	sp|Q2QKL5|PCS3_LOTJA/1.9e-12/Glutathione gamma-glutamylcysteinyltransferase 3 OS=Lotus japonicus GN=PCS3 PE=2 SV=1	ccaj:109803463/9.2e-12/glutathione gamma-glutamylcysteinyltransferase 3-like; K05941 glutathione gamma-glutamylcysteinyltransferase [EC:2.3.2.15]	SPAC3H1.10/8.6e-11/[P] KOG0632 Phytochelatin synthase	NA	Fkaw01882/6.3e-29/Phytochelatin synthase
Fkaw01890	3.79	OLP86311.1/2.9e-76/Hormonally up-regulated neu tumor-associated kinase [Symbiodinium microadriaticum]	NA	sp|Q9FX86|CAMK8_ARATH/1.1e-08/CDPK-related kinase 8 OS=Arabidopsis thaliana GN=CRK8 PE=2 SV=1	cmos:111451779/2.5e-07/CDPK-related kinase 5-like; K00924 kinase [EC:2.7.1.-]	At1g49580/2.5e-08/[T] KOG0032 Ca2+/calmodulin-dependent protein kinase, EF-Hand protein superfamily	NA	Fkaw01890/4.9e-19/Protein kinase domain
Fkaw01900	0.005	OLP90555.1/1.4e-41/hypothetical protein AK812_SmicGene27857 [Symbiodinium microadriaticum]	NA	sp|Q1PEP5|NUCL2_ARATH/1.6e-07/Nucleolin 2 OS=Arabidopsis thaliana GN=NUCL2 PE=1 SV=1	csat:104767614/4.3e-10/nucleolin 2-like; K11294 nucleolin	CE08028_2/1.0e-12/[RP] KOG4475 FOG: Immunoglobin and related proteins	NA	Fkaw01900/1.3/FlxA-like protein
Fkaw01903	18.3078	OQR82104.1/2.7e-101/hypothetical protein THRCLA_11126 [Thraustotheca clavata]	NA	NA	NA	NA	molecular_function:GO:0046872//metal ion binding;	Fkaw01903/9e-09/Zinc finger C-x8-C-x5-C-x3-H type (and similar)
Fkaw01906	16.3344	GBG86847.1/1.6e-21/hypothetical protein CBR_g42130 [Chara braunii]	NA	sp|Q8H0U8|RH42_ARATH/7.2e-13/DEAD-box ATP-dependent RNA helicase 42 OS=Arabidopsis thaliana GN=RH42 PE=1 SV=2	bna:106347293/9.0e-13/DEAD-box ATP-dependent RNA helicase 42-like isoform X1; K12811 ATP-dependent RNA helicase DDX46/PRP5 [EC:3.6.4.13]	Hs13540523/3.5e-10/[B] LSE2681 H Nonhistone chromosomal protein HMG-14, and related proteins	NA	Fkaw01906/0.055/CITED
Fkaw01909	2.60444	OLP90766.1/1.9e-55/hypothetical protein AK812_SmicGene27631 [Symbiodinium microadriaticum]	NA	sp|Q8L7F7|NUP62_ARATH/1.1e-20/Nuclear pore complex protein NUP62 OS=Arabidopsis thaliana GN=NUP62 PE=1 SV=1	rcu:8265825/3.0e-23/nuclear pore complex protein NUP62; K14306 nuclear pore complex protein Nup62	Hs22056571/5.0e-32/[S] LSE0569 H Uncharacterized protein	NA	Fkaw01909/5.6e-06/GPCR proteolysis site, GPS, motif
Fkaw01919	44.6461	OLP81829.1/4.7e-102/Anoctamin-10 [Symbiodinium microadriaticum]	NA	NA	NA	7293263/1.5e-12/[D] KOG2513 Protein required for meiotic chromosome segregation	NA	Fkaw01919/7.1e-52/Calcium-activated chloride channel
Fkaw01926	14.9722	OLQ06254.1/2.0e-31/hypothetical protein AK812_SmicGene10494 [Symbiodinium microadriaticum]	NA	NA	NA	NA	NA	Fkaw01926/2.3e-06/Variant SH3 domain
Fkaw01932	38.8011	OLQ06211.1/6.4e-85/hypothetical protein AK812_SmicGene10522 [Symbiodinium microadriaticum]	NA	NA	NA	NA	NA	Fkaw01932/0.19/Protein of unknown function (DUF3767)
Fkaw01933	26.4917	OLQ06211.1/1.9e-26/hypothetical protein AK812_SmicGene10522 [Symbiodinium microadriaticum]	NA	NA	NA	NA	NA	NA
Fkaw01942	8.29667	OLP79570.1/2.7e-24/hypothetical protein AK812_SmicGene40128 [Symbiodinium microadriaticum]	NA	NA	NA	NA	NA	NA
Fkaw01947	4.2	XP_004969593.1/3.4e-07/probable ATP-dependent RNA helicase DDX46 [Setaria italica] >RCV26822.1 hypothetical protein SETIT_5G275800v2 [Setaria italica]	NA	NA	lang:109336242/7.5e-06/serine/arginine-rich-splicing factor SR34-like; K12890 splicing factor, arginine/serine-rich 1	CE29126/7.4e-07/[K] KOG0147 Transcriptional coactivator CAPER (RRM superfamily)	biological_process:GO:0000380//alternative mRNA splicing, via spliceosome;	NA
Fkaw01957	16.0361	NA	NA	NA	NA	NA	NA	Fkaw01957/1.6/Protein of unknown function (DUF3558)
Fkaw01960	11.0867	OLP78641.1/7.6e-25/Ornithine carbamoyltransferase [Symbiodinium microadriaticum]	NA	NA	NA	NA	NA	Fkaw01960/0.052/Domain of unknown function (DUF749)
Fkaw01961	11.6661	OLP78641.1/6.6e-51/Ornithine carbamoyltransferase [Symbiodinium microadriaticum]	NA	NA	pmum:103329786/2.6e-06/uncharacterized protein LOC103329786 isoform X1; K00737 beta-1,4-mannosyl-glycoprotein beta-1,4-N-acetylglucosaminyltransferase [EC:2.4.1.144]	NA	NA	Fkaw01961/2.3e-10/Glycosyltransferase family 17
Fkaw01963	28.3639	XP_005823483.1/1.0e-11/hypothetical protein GUITHDRAFT_117281 [Guillardia theta CCMP2712] >EKX36503.1 hypothetical protein GUITHDRAFT_117281 [Guillardia theta CCMP2712]	NA	NA	ppp:112286843/2.6e-06/ornithine carbamoyltransferase, chloroplastic-like; K00611 ornithine carbamoyltransferase [EC:2.1.3.3]	NA	biological_process:GO:0006520//cellular amino acid metabolic process;molecular_function:GO:0016743//carboxyl- or carbamoyltransferase activity;GO:0016597//amino acid binding;	Fkaw01963/7.1e-17/Aspartate/ornithine carbamoyltransferase, carbamoyl-P binding domain
Fkaw01969	6.90444	OLQ06216.1/1.6e-27/hypothetical protein AK812_SmicGene10527 [Symbiodinium microadriaticum]	NA	NA	NA	NA	NA	NA
Fkaw01974	37.8017	OLQ06247.1/7.8e-101/Luc7-like protein [Symbiodinium microadriaticum]	NA	sp|F4IQK5|VCL21_ARATH/7.0e-11/Vicilin-like seed storage protein At2g18540 OS=Arabidopsis thaliana GN=At2g18540 PE=3 SV=1	tcc:18599844/2.1e-12/trichohyalin; K18626 trichohyalin	Hs19923485/2.3e-20/[A] KOG0796 Spliceosome subunit	NA	Fkaw01974/4.3e-20/LUC7 N_terminus
Fkaw01976	17.8044	OLQ06246.1/2.6e-38/Bis(5'-nucleosyl)-tetraphosphatase PrpE [asymmetrical] [Symbiodinium microadriaticum]	NA	NA	NA	NA	NA	Fkaw01976/8.7e-08/Acetyltransferase (GNAT) family
Fkaw01980	57.0239	OLQ13001.1/1.4e-53/hypothetical protein AK812_SmicGene2990 [Symbiodinium microadriaticum]	NA	NA	NA	NA	NA	Fkaw01980/0.18/Domain of unknown function (DUF543)
Fkaw01986	11.3183	NA	NA	NA	NA	NA	NA	Fkaw01986/3.5e-08/Ring finger domain
Fkaw01987	0	OLQ02479.1/6.8e-127/hypothetical protein AK812_SmicGene14673 [Symbiodinium microadriaticum]	NA	NA	NA	NA	NA	Fkaw01987/0.018/Hepatitis E virus ORF-2 (Putative capsid protein)
Fkaw01988	14.6222	OLQ09214.1/1.6e-57/Argininosuccinate synthase [Symbiodinium microadriaticum]	NA	NA	NA	NA	NA	Fkaw01988/4.4e-12/Uncharacterized conserved protein (COG2071)
Fkaw01992	0.00222222	POM71034.1/5.3e-07/Serine protease family S01A, partial [Phytophthora palmivora var. palmivora]	NA	NA	cit:102626375/3.0e-06/protein DEK; K17046 protein DEK	NA	NA	Fkaw01992/0.0079/Mediator of RNA polymerase II transcription complex subunit 8
Fkaw01993	11.4067	OLQ09213.1/3.6e-32/hypothetical protein AK812_SmicGene7207 [Symbiodinium microadriaticum]	NA	NA	NA	NA	NA	Fkaw01993/0.0012/Spc7 kinetochore protein
Fkaw01995	26.9489	XP_018456339.1/1.3e-09/PREDICTED: cell division cycle and apoptosis regulator protein 1 isoform X1 [Raphanus sativus] >XP_018456340.1 PREDICTED: cell division cycle and apoptosis regulator protein 1 isoform X1 [Raphanus sativus]	NA	sp|Q8H0U8|RH42_ARATH/5.4e-10/DEAD-box ATP-dependent RNA helicase 42 OS=Arabidopsis thaliana GN=RH42 PE=1 SV=2	ath:AT1G20920/1.7e-08/P-loop containing nucleoside triphosphate hydrolases superfamily protein; K12811 ATP-dependent RNA helicase DDX46/PRP5 [EC:3.6.4.13]	At1g20920/1.3e-09/[A] KOG0334 RNA helicase	NA	Fkaw01995/0.035/Protein of unknown function (DUF3125)
Fkaw01996	19.7511	OLP90242.1/1.8e-114/Hemicentin-1 [Symbiodinium microadriaticum]	NA	NA	NA	Hs20536571/5.6e-28/[RP] KOG4475 FOG: Immunoglobin and related proteins	NA	Fkaw01996/2.9e-51/Thrombospondin type 1 domain
Fkaw02000	5.70333	OLQ09191.1/1.9e-28/Actin-related protein 4 [Symbiodinium microadriaticum]	NA	sp|P0CJ47|ACT3_ARATH/1.5e-08/Actin-3 OS=Arabidopsis thaliana GN=ACT3 PE=1 SV=1	lang:109352344/8.7e-09/actin-related protein 4-like; K11340 actin-like protein 6A	Hs5729720/2.8e-08/[Z] KOG0676 Actin and related proteins	NA	Fkaw02000/1.4e-24/Actin
Fkaw02003	35.365	OLQ09180.1/2.4e-58/putative malate:quinone oxidoreductase [Symbiodinium microadriaticum]	NA	NA	NA	NA	biological_process:GO:0045454//cell redox homeostasis;cellular_component:GO:0005623//cell;molecular_function:GO:0015035//protein disulfide oxidoreductase activity;GO:0009055//electron transfer activity;GO:0005524//ATP binding;GO:0016301//kinase activity;	Fkaw02003/6.2e-33/Malate:quinone oxidoreductase (Mqo)
Fkaw02021	0.302222	KGN62455.1/2.7e-13/hypothetical protein Csa_2G354810 [Cucumis sativus]	NA	NA	lang:109349122/6.4e-06/probable cytosolic oligopeptidase A; K01414 oligopeptidase A [EC:3.4.24.70]	SPBC3D6.14c/6.1e-10/[GO] KOG4157 beta-1,6-N-acetylglucosaminyltransferase, contains WSC domain	NA	Fkaw02021/0.0031/Fibrinogen binding protein
Fkaw02022	0.366667	OLQ14039.1/5.7e-06/hypothetical protein AK812_SmicGene1828 [Symbiodinium microadriaticum]	NA	NA	NA	NA	NA	NA
Fkaw02023	0.11	XP_012894366.1/4.8e-51/uncharacterized protein [Blastocystis hominis] >CBK20318.2 unnamed protein product [Blastocystis hominis]	NA	sp|F4IQK5|VCL21_ARATH/1.0e-23/Vicilin-like seed storage protein At2g18540 OS=Arabidopsis thaliana GN=At2g18540 PE=3 SV=1	tcc:18599844/7.0e-38/trichohyalin; K18626 trichohyalin	At3g28770/4.0e-34/[S] LSE0099 A Uncharacterized protein	cellular_component:GO:0016021//integral component of membrane;	NA
Fkaw02031	2.64278	NA	NA	NA	NA	NA	NA	Fkaw02031/1.8/Domain of unknown function (DUF4694)
Fkaw02033	4.75278	XP_012198354.1/9.9e-15/hypothetical protein SPRG_19631 [Saprolegnia parasitica CBS 223.65] >KDO31175.1 hypothetical protein SPRG_19631 [Saprolegnia parasitica CBS 223.65]	NA	sp|Q8GXE6|AKT6_ARATH/1.8e-10/Potassium channel AKT6 OS=Arabidopsis thaliana GN=AKT6 PE=1 SV=2	dcr:108214385/2.0e-11/tankyrase-like isoform X1; K21440 ankyrin repeat domain-containing protein 50	Hs4507613/2.5e-15/[M] KOG4177 Ankyrin	cellular_component:GO:0031514//motile cilium;	Fkaw02033/4.3e-21/Ankyrin repeats (3 copies)
Fkaw02037	10.9422	OLP80171.1/1.8e-75/hypothetical protein AK812_SmicGene39452 [Symbiodinium microadriaticum]	NA	NA	NA	NA	NA	NA
Fkaw02038	9.52444	OLP80175.1/8.8e-69/Halorhodopsin [Symbiodinium microadriaticum]	NA	NA	NA	NA	NA	NA
Fkaw02045	26.1972	OLP91169.1/9.1e-22/hypothetical protein AK812_SmicGene27154 [Symbiodinium microadriaticum]	NA	NA	NA	NA	NA	Fkaw02045/0.00054/Ciliary rootlet component, centrosome cohesion
Fkaw02048	20.8389	OLP81499.1/6.9e-12/hypothetical protein AK812_SmicGene37949 [Symbiodinium microadriaticum]	NA	NA	mis:MICPUN_56610/9.1e-08/DHC1.3; dynein heavy chain; K10408 dynein heavy chain, axonemal	NA	biological_process:GO:0003341//cilium movement;cellular_component:GO:0005858//axonemal dynein complex;molecular_function:GO:0051959//dynein light intermediate chain binding;GO:0045505//dynein intermediate chain binding;GO:0005524//ATP binding;GO:0045503//dynein light chain binding;GO:0008569//ATP-dependent microtubule motor activity, minus-end-directed;	Fkaw02048/0.0006/Microtubule-binding stalk of dynein motor
Fkaw02053	3.35167	NA	NA	NA	NA	NA	NA	NA
Fkaw02056	36.6778	OLP83274.1/3.4e-32/CAP-Gly domain-containing linker protein 1 [Symbiodinium microadriaticum]	NA	NA	peq:110035615/1.8e-08/tubulin-folding cofactor B; K17262 tubulin-specific chaperone B	7303061/6.8e-14/[Z] KOG0241 Kinesin-like protein	NA	Fkaw02056/2.8e-19/CAP-Gly domain
Fkaw02060	26.7428	ETP55296.1/1.5e-16/hypothetical protein F442_00149 [Phytophthora parasitica P10297]	NA	sp|Q9SN46|LRX5_ARATH/2.1e-07/Leucine-rich repeat extensin-like protein 5 OS=Arabidopsis thaliana GN=LRX5 PE=2 SV=2	cam:101512689/2.8e-09/protodermal factor 1-like; K03006 DNA-directed RNA polymerase II subunit RPB1 [EC:2.7.7.6]	At1g56675/3.0e-09/[R] KOG0017 FOG: Transposon-encoded proteins with TYA, reverse transcriptase, integrase domains in various combinations	NA	Fkaw02060/1.5e-06/Collagen triple helix repeat (20 copies)
Fkaw02062	37.7356	OLQ00254.1/1.3e-14/putative WD repeat-containing protein [Symbiodinium microadriaticum]	NA	sp|A0A068FIK2|KN4A_GOSHI/2.0e-06/Kinesin-like protein KIN-4A OS=Gossypium hirsutum GN=KIN4A PE=2 SV=1	mtr:MTR_3g102170/7.3e-06/chromosome-associated kinesin KIF4A-like protein; K10395 kinesin family member 4/21/27	NA	NA	NA
Fkaw02064	6.91556	OLP97076.1/9.5e-18/Cytosolic carboxypeptidase 1 [Symbiodinium microadriaticum]	NA	NA	NA	NA	NA	NA
Fkaw02067	9.67611	NA	NA	NA	NA	NA	NA	NA
Fkaw02068	17.3233	NA	NA	NA	NA	NA	NA	NA
Fkaw02076	20.51	OLQ03190.1/1.6e-47/hypothetical protein AK812_SmicGene13872 [Symbiodinium microadriaticum]	NA	NA	NA	NA	NA	Fkaw02076/0.02/Tripartite ATP-independent periplasmic transporter, DctM component
Fkaw02078	27.4017	OLP79288.1/1.2e-41/putative uncharacterized protein, chloroplastic [Symbiodinium microadriaticum]	NA	NA	NA	NA	NA	Fkaw02078/3.1e-05/EF hand
Fkaw02079	30.4744	OLP79288.1/1.8e-59/putative uncharacterized protein, chloroplastic [Symbiodinium microadriaticum]	NA	NA	mis:MICPUN_62857/2.0e-06/predicted protein; K13095 splicing factor 1	NA	NA	Fkaw02079/0.013/Exonuclease VII, large subunit
Fkaw02081	19.1544	NA	NA	NA	NA	NA	NA	NA
Fkaw02083	18.7061	OLP79285.1/1.7e-54/hypothetical protein AK812_SmicGene40442 [Symbiodinium microadriaticum]	NA	NA	NA	NA	NA	NA
Fkaw02084	81.6544	EEE64774.1/2.7e-09/hypothetical protein OsJ_19630 [Oryza sativa Japonica Group]	NA	sp|Q9XER9|HUA2_ARATH/7.5e-06/ENHANCER OF AG-4 protein 2 OS=Arabidopsis thaliana GN=HUA2 PE=2 SV=1	NA	Hs19923345/1.1e-07/[R] KOG4307 RNA binding protein RBM12/SWAN	NA	Fkaw02084/0.14/Protein of unknown function (DUF2733)
Fkaw02086	49.6867	OLP79284.1/1.6e-90/WD repeat and HMG-box DNA-binding protein 1 [Symbiodinium microadriaticum]	NA	NA	mng:MNEG_15764/5.1e-19/WD repeat and HMG-box DNA-binding protein 1; K11274 chromosome transmission fidelity protein 4	Hs5901892/2.3e-12/[R] KOG1274 WD40 repeat protein	molecular_function:GO:0003677//DNA binding;	Fkaw02086/3.2e-33/Minichromosome loss protein, Mcl1, middle region
Fkaw02089	20.7611	OLP79283.1/7.9e-58/hypothetical protein AK812_SmicGene40440 [Symbiodinium microadriaticum]	NA	NA	NA	NA	NA	Fkaw02089/2.6e-40/Domain of unknown function (DUF4116)
Fkaw02091	106.664	NA	NA	NA	NA	NA	NA	Fkaw02091/1.3e-07/FDF domain
Fkaw02097	17.6767	OLQ03190.1/3.5e-30/hypothetical protein AK812_SmicGene13872 [Symbiodinium microadriaticum]	NA	NA	NA	NA	NA	Fkaw02097/0.071/Domain of unknown function (DUF4381)
Fkaw02098	13.3767	OLQ03190.1/8.2e-37/hypothetical protein AK812_SmicGene13872 [Symbiodinium microadriaticum]	NA	NA	NA	NA	NA	NA
Fkaw02100	51.7189	OLQ03191.1/1.0e-76/ATP-citrate synthase [Symbiodinium microadriaticum]	NA	NA	aof:109821982/9.8e-07/dnaJ homolog subfamily B member 1-like; K09510 DnaJ homolog subfamily B member 4	At5g01390/1.7e-07/[O] KOG0714 Molecular chaperone (DnaJ superfamily)	NA	Fkaw02100/2.1e-09/DnaJ domain
Fkaw02117	5.12444	OUS41845.1/1.4e-14/mRNA capping enzyme, catalytic domain-domain-containing protein [Ostreococcus tauri]	NA	NA	ota:OT_ostta02g05080/1.9e-15/mRNA capping enzyme; K13917 mRNA-capping enzyme [EC:2.7.7.50 3.6.1.-]	SPBC2F12.08c/4.0e-11/[A] KOG2386 mRNA capping enzyme, guanylyltransferase (alpha) subunit	biological_process:GO:0006370//7-methylguanosine mRNA capping;cellular_component:GO:0005634//nucleus;molecular_function:GO:0004651//polynucleotide 5'-phosphatase activity;GO:0004725//protein tyrosine phosphatase activity;GO:0004484//mRNA guanylyltransferase activity;	Fkaw02117/2.6e-23/mRNA capping enzyme, catalytic domain
Fkaw02120	22.8822	OLQ03195.1/3.3e-87/Coatomer subunit beta' [Symbiodinium microadriaticum]	NA	NA	NA	NA	NA	Fkaw02120/1.9e-12/The ARF-like 2 binding protein BART
Fkaw02122	16.8089	OLQ03195.1/4.7e-62/Coatomer subunit beta' [Symbiodinium microadriaticum]	NA	NA	tcc:18599844/1.4e-12/trichohyalin; K18626 trichohyalin	NA	NA	Fkaw02122/6.9e-10/Domain of unknown function (DUF4602)
Fkaw02123	22.4222	OLQ03194.1/1.3e-27/hypothetical protein AK812_SmicGene13879 [Symbiodinium microadriaticum]	NA	NA	NA	NA	NA	NA
Fkaw02130	54.1044	OLQ03181.1/5.9e-53/Fumarate hydratase class I, aerobic [Symbiodinium microadriaticum]	NA	NA	cre:CHLREDRAFT_195953/8.6e-40/FUM1; fumarate hydratase; K01676 fumarate hydratase, class I [EC:4.2.1.2]	NA	biological_process:GO:0006091//generation of precursor metabolites and energy;molecular_function:GO:0004333//fumarate hydratase activity;	Fkaw02130/3.8e-49/Fumarase C-terminus
Fkaw02136	12.3783	OLP83154.1/2.2e-15/Transposon Ty1-NL2 Gag-Pol polyprotein [Symbiodinium microadriaticum]	NA	NA	NA	NA	NA	Fkaw02136/0.00068/Uncharacterized protein conserved in archaea (DUF2120)
Fkaw02140	18.6022	NA	NA	NA	NA	NA	NA	Fkaw02140/1.4e-05/RNA recognition motif. (a.k.a. RRM, RBD, or RNP domain)
Fkaw02144	2.56389	OLQ11236.1/3.6e-10/NAD-dependent protein deacetylase Sirt7 [Symbiodinium microadriaticum]	NA	NA	NA	NA	NA	NA
Fkaw02153	17.875	NA	NA	NA	NA	NA	NA	NA
Fkaw02157	35.2489	RDX95123.1/5.4e-07/hypothetical protein CR513_22396, partial [Mucuna pruriens]	NA	NA	NA	7298141/3.6e-08/[MW] KOG1437 Fasciclin and related adhesion glycoproteins	NA	Fkaw02157/0.026/Altered inheritance of mitochondria protein 3
Fkaw02158	28.1972	OLQ11229.1/7.8e-74/hypothetical protein AK812_SmicGene4955 [Symbiodinium microadriaticum]	NA	NA	NA	NA	NA	NA
Fkaw02162	8.25722	OLP86191.1/1.0e-29/hypothetical protein AK812_SmicGene32724 [Symbiodinium microadriaticum]	NA	NA	NA	NA	NA	NA
Fkaw02167	13.9828	PNW73278.1/4.1e-11/hypothetical protein CHLRE_14g626100v5 [Chlamydomonas reinhardtii]	NA	NA	cre:CHLREDRAFT_151447/8.3e-08/predicted protein; K20478 golgin subfamily B member 1	HsM6005729/4.8e-09/[D] TWOG0657 Centrosomal protein	NA	Fkaw02167/0.0039/Leucine-rich repeats of kinetochore protein Cenp-F/LEK1
Fkaw02168	22.3022	NA	NA	NA	NA	NA	NA	Fkaw02168/0.0096/JNK-interacting protein leucine zipper II
Fkaw02169	17.9289	GBF94824.1/2.3e-11/hypothetical protein Rsub_07996 [Raphidocelis subcapitata]	NA	NA	cre:CHLREDRAFT_151447/1.3e-10/predicted protein; K20478 golgin subfamily B member 1	CE09349/7.2e-10/[Z] KOG0161 Myosin class II heavy chain	NA	Fkaw02169/0.064/Satellite tobacco necrosis virus coat protein
Fkaw02170	17.3033	ACU45266.1/4.0e-16/unknown, partial [Karlodinium veneficum]	NA	NA	NA	NA	NA	Fkaw02170/5.7e-11/Tetratricopeptide repeat
Fkaw02171	76.1583	NA	NA	NA	NA	NA	NA	NA
Fkaw02175	0	NA	NA	NA	NA	NA	NA	NA
Fkaw02180	14.5667	OLP86190.1/6.4e-23/hypothetical protein AK812_SmicGene32734 [Symbiodinium microadriaticum]	NA	NA	NA	NA	NA	Fkaw02180/3.7e-05/Cyclic nucleotide-binding domain
Fkaw02182	23.4067	OLP86184.1/1.8e-17/hypothetical protein AK812_SmicGene32733 [Symbiodinium microadriaticum]	NA	NA	NA	NA	NA	NA
Fkaw02184	22.8494	OLP86184.1/2.9e-37/hypothetical protein AK812_SmicGene32733 [Symbiodinium microadriaticum]	NA	NA	NA	NA	NA	Fkaw02184/0.089/Phosphoglucomutase/phosphomannomutase, alpha/beta/alpha domain I
Fkaw02185	16.6394	OLP86185.1/2.4e-09/hypothetical protein AK812_SmicGene32732 [Symbiodinium microadriaticum]	NA	NA	NA	NA	NA	NA
Fkaw02186	10.1194	OLP86186.1/3.3e-154/Protein king tubby 2 [Symbiodinium microadriaticum]	NA	sp|Q93VI8|TLP7_ARATH/3.8e-08/Tubby-like F-box protein 7 OS=Arabidopsis thaliana GN=TULP7 PE=2 SV=1	mpp:MICPUCDRAFT_51450/9.3e-12/tubby-like protein; K19600 tubby-related protein 1	Hs19923167/7.6e-15/[R] KOG2502 Tub family proteins	NA	Fkaw02186/7.3e-25/Tub family
Fkaw02189	5.94556	OLP99654.1/3.3e-30/putative ATP-dependent DNA helicase CHR12 [Symbiodinium microadriaticum]	NA	sp|F4K128|CHR23_ARATH/4.4e-13/Probable ATP-dependent DNA helicase CHR23 OS=Arabidopsis thaliana GN=CHR23 PE=2 SV=1	fve:101306513/2.9e-14/probable ATP-dependent DNA helicase CHR12; K11647 SWI/SNF-related matrix-associated actin-dependent regulator of chromatin subfamily A member 2/4 [EC:3.6.4.-]	SPAC1250.01/9.4e-14/[BK] KOG0386 Chromatin remodeling complex SWI/SNF, component SWI2 and related ATPases (DNA/RNA helicase superfamily)	molecular_function:GO:0005524//ATP binding;	Fkaw02189/2.4e-09/SNF2 family N-terminal domain
Fkaw02194	21.2233	XP_005762957.1/3.0e-32/hypothetical protein EMIHUDRAFT_52395, partial [Emiliania huxleyi CCMP1516] >XP_005769584.1 hypothetical protein EMIHUDRAFT_51885, partial [Emiliania huxleyi CCMP1516] >EOD10528.1 hypothetical protein EMIHUDRAFT_52395, partial [Emiliania huxleyi CCMP1516] >EOD17155.1 hypothetical protein EMIHUDRAFT_51885, partial [Emiliania huxleyi CCMP1516]	NA	sp|Q9FIX3|PP407_ARATH/2.8e-16/Pentatricopeptide repeat-containing protein At5g39710 OS=Arabidopsis thaliana GN=EMB2745 PE=2 SV=1	apro:F751_0570/2.6e-27/Pentatricopeptide repeat-containing protein; K17710 pentatricopeptide repeat domain-containing protein 1	At5g39710/6.5e-16/[R] KOG4197 FOG: PPR repeat	NA	Fkaw02194/4e-27/PPR repeat family
Fkaw02196	0	OLP94763.1/2.1e-57/Retrovirus-related Pol polyprotein from transposon TNT 1-94 [Symbiodinium microadriaticum]	NA	NA	NA	NA	NA	Fkaw02196/0.72/Protein of unknown function (DUF1759)
Fkaw02213	15.2694	OLP99087.1/1.0e-51/Peptidyl-tRNA hydrolase ICT1, mitochondrial [Symbiodinium microadriaticum]	NA	NA	pda:103706573/5.1e-15/peptidyl-tRNA hydrolase ICT1, mitochondrial-like; K15033 peptidyl-tRNA hydrolase ICT1 [EC:3.1.1.29]	7297716/1.7e-11/[J] KOG3429 Predicted peptidyl-tRNA hydrolase	molecular_function:GO:0003747//translation release factor activity;	Fkaw02213/7.2e-13/RF-1 domain
Fkaw02221	12.2067	OLP85783.1/6.3e-75/Queuine tRNA-ribosyltransferase [Symbiodinium microadriaticum]	NA	NA	dosa:Os10t0141900-01/1.5e-32/Os10g0141900; Queuine/other tRNA-ribosyltransferase family protein.; K15407 queuine tRNA-ribosyltransferase subunit QTRTD1 [EC:2.4.2.29]	7296102/6.2e-19/[A] KOG3908 Queuine-tRNA ribosyltransferase	biological_process:GO:0008616//queuosine biosynthetic process;GO:0101030//tRNA-guanine transglycosylation;cellular_component:GO:0005737//cytoplasm;molecular_function:GO:0046872//metal ion binding;GO:0008479//queuine tRNA-ribosyltransferase activity;	Fkaw02221/2.2e-42/Queuine tRNA-ribosyltransferase
Fkaw02223	9.34167	OLP90894.1/2.2e-06/Serine/threonine-protein phosphatase 5 [Symbiodinium microadriaticum]	NA	NA	NA	NA	NA	NA
Fkaw02224	0	OLP99413.1/5.8e-132/hypothetical protein AK812_SmicGene18042 [Symbiodinium microadriaticum]	NA	NA	NA	NA	NA	NA
Fkaw02227	9.20167	OAO16614.1/1.3e-07/U3 small nucleolar ribonucleoprotein [Blastocystis sp. ATCC 50177/Nand II]	NA	NA	NA	NA	NA	Fkaw02227/1.9e-11/Mpp10 protein
Fkaw02233	31.9333	XP_002268463.1/2.0e-09/PREDICTED: uncharacterized protein LOC100263906 [Vitis vinifera] >CAN74888.1 hypothetical protein VITISV_041868 [Vitis vinifera] >CBI34109.3 unnamed protein product, partial [Vitis vinifera]	KC948373.1/0.0/KC948373.1 Symbiodinium kawagutii strain CCMP2468 clone SymkaFL1061064219489(5'-), partial sequence	sp|Q3ZJ37|RK20_PSEAK/4.8e-10/50S ribosomal protein L20, chloroplastic OS=Pseudendoclonium akinetum GN=rpl20 PE=3 SV=1	vvi:100263906/2.7e-10/50S ribosomal protein L20-like; K02887 large subunit ribosomal protein L20	At1g16740/3.0e-10/[J] KOG4707 Mitochondrial/chloroplast ribosomal protein L20	biological_process:GO:0006412//translation;GO:0000027//ribosomal large subunit assembly;cellular_component:GO:0005840//ribosome;molecular_function:GO:0003735//structural constituent of ribosome;GO:0019843//rRNA binding;	Fkaw02233/4.1e-18/Ribosomal protein L20
Fkaw02234	2.64722	OTG33586.1/7.3e-11/hypothetical protein HannXRQ_Chr02g0036351 [Helianthus annuus]	LK934535.1/0.0/LK934535.1 Gastrodia flavilabella microsatellite DNA locus CT_CCA-108	sp|P21997|SSGP_VOLCA/3.9e-06/Sulfated surface glycoprotein 185 OS=Volvox carteri PE=1 SV=1	bpg:Bathy07g00500/6.8e-08/tRNA modification GTPase TrmE; K03650 tRNA modification GTPase [EC:3.6.-.-]	7293920/7.4e-08/[T] KOG3575 FOG: Hormone receptors	NA	Fkaw02234/7.6/Mucin-like glycoprotein
Fkaw02237	13.8456	NA	NA	NA	NA	NA	NA	NA
Fkaw02238	32.3267	PNW78721.1/2.9e-21/hypothetical protein CHLRE_09g387912v5 [Chlamydomonas reinhardtii]	NA	sp|Q8L7F7|NUP62_ARATH/3.4e-13/Nuclear pore complex protein NUP62 OS=Arabidopsis thaliana GN=NUP62 PE=1 SV=1	nnu:104598469/1.6e-15/nuclear pore complex protein NUP62; K14306 nuclear pore complex protein Nup62	Hs10835089/1.6e-24/[R] LSE0089 H Neurofilament	NA	Fkaw02238/0.0016/3-alpha domain
Fkaw02243	28.0444	OLP94607.1/1.8e-76/hypothetical protein AK812_SmicGene23335 [Symbiodinium microadriaticum]	NA	NA	NA	NA	NA	NA
Fkaw02246	9.49	OLP80783.1/9.6e-149/hypothetical protein AK812_SmicGene38753 [Symbiodinium microadriaticum]	NA	NA	NA	NA	NA	Fkaw02246/0.015/RNA recognition motif. (a.k.a. RRM, RBD, or RNP domain)
Fkaw02247	48.2522	XP_024574702.1/9.3e-29/acetolactate large biosynthetic type [Plasmopara halstedii] >CEG38333.1 acetolactate large biosynthetic type [Plasmopara halstedii]	NA	sp|O19929|ILVB_CYACA/4.6e-22/Acetolactate synthase large subunit OS=Cyanidium caldarium GN=ilvB PE=3 SV=1	ota:OT_ostta16g02080/1.1e-20/Thiamine pyrophosphate enzyme, C-terminal TPP-binding; K01652 acetolactate synthase I/II/III large subunit [EC:2.2.1.6]	YMR108w/5.7e-31/[EH] KOG4166 Thiamine pyrophosphate-requiring enzyme	biological_process:GO:0009099//valine biosynthetic process;GO:0009097//isoleucine biosynthetic process;molecular_function:GO:0000287//magnesium ion binding;GO:0050660//flavin adenine dinucleotide binding;GO:0030976//thiamine pyrophosphate binding;GO:0003984//acetolactate synthase activity;	Fkaw02247/2e-32/Thiamine pyrophosphate enzyme, N-terminal TPP binding domain
Fkaw02259	3.22944	OLP97477.1/1.4e-38/putative RNA pseudouridine synthase YlyB [Symbiodinium microadriaticum]	NA	sp|Q3ECD0|PUS2_ARATH/4.5e-20/RNA pseudouridine synthase 2, chloroplastic OS=Arabidopsis thaliana GN=At1g76050 PE=2 SV=1	cpap:110818058/3.9e-21/RNA pseudouridine synthase 2, chloroplastic; K06180 23S rRNA pseudouridine1911/1915/1917 synthase [EC:5.4.99.23]	At1g76050/1.1e-19/[A] KOG1919 RNA pseudouridylate synthases	NA	Fkaw02259/7.1e-16/RNA pseudouridylate synthase
Fkaw02260	37.98	OLP93698.1/1.4e-48/Protease Do-like 1, chloroplastic [Symbiodinium microadriaticum]	NA	NA	NA	NA	NA	Fkaw02260/0.12/SmpB protein
Fkaw02261	24.4022	OLP93698.1/1.3e-38/Protease Do-like 1, chloroplastic [Symbiodinium microadriaticum]	NA	NA	NA	NA	NA	NA
Fkaw02262	17.3822	OLQ08136.1/9.3e-35/Dynein heavy chain 7, axonemal [Symbiodinium microadriaticum]	NA	NA	NA	NA	NA	NA
Fkaw02267	9.73722	OLP81716.1/3.5e-40/Magnesium transporter MRS2-A, chloroplastic [Symbiodinium microadriaticum]	NA	NA	NA	NA	NA	NA
Fkaw02268	20.2389	OLP81716.1/8.9e-18/Magnesium transporter MRS2-A, chloroplastic [Symbiodinium microadriaticum]	NA	NA	NA	NA	NA	NA
Fkaw02269	2.94167	NA	NA	NA	NA	NA	NA	NA
Fkaw02270	4.725	OLP90984.1/2.4e-17/hypothetical protein AK812_SmicGene27370 [Symbiodinium microadriaticum]	NA	NA	NA	NA	NA	Fkaw02270/0.035/Subunit 21 of Mediator complex
Fkaw02272	2.66556	OLQ07287.1/3.8e-13/Plipastatin synthase subunit B [Symbiodinium microadriaticum]	NA	sp|F4K1G2|AEE19_ARATH/1.5e-08/Putative acyl-activating enzyme 19 OS=Arabidopsis thaliana GN=At5g35930 PE=2 SV=1	zju:107429370/3.5e-10/putative acyl-activating enzyme 19 isoform X4; K00142 acyl-CoA synthetase [EC:6.2.1.-]	At5g35930_1/3.6e-08/[Q] KOG1178 Non-ribosomal peptide synthetase/alpha-aminoadipate reductase and related enzymes	NA	Fkaw02272/1.7e-21/AMP-binding enzyme
Fkaw02275	15.5906	NA	NA	NA	NA	NA	NA	NA
Fkaw02277	1.33944	OLP82613.1/4.5e-24/Serine/threonine-protein phosphatase T [Symbiodinium microadriaticum]	NA	sp|Q9LNG5|PPP7L_ARATH/2.7e-07/Serine/threonine-protein phosphatase 7 long form homolog OS=Arabidopsis thaliana GN=MAIL3 PE=2 SV=1	mpp:MICPUCDRAFT_70872/1.2e-12/calcineurin-like phosphoesterase; K13807 serine/threonine-protein phosphatase with EF-hands [EC:3.1.3.16]	SPBC3F6.01c/5.5e-11/[R] KOG0376 Serine-threonine phosphatase 2A, catalytic subunit	molecular_function:GO:0005509//calcium ion binding;GO:0004721//phosphoprotein phosphatase activity;	Fkaw02277/9.2e-05/Calcineurin-like phosphoesterase
Fkaw02278	1.89278	XP_005825401.1/1.0e-12/hypothetical protein GUITHDRAFT_165203 [Guillardia theta CCMP2712] >EKX38421.1 hypothetical protein GUITHDRAFT_165203 [Guillardia theta CCMP2712]	NA	NA	NA	NA	molecular_function:GO:0004721//phosphoprotein phosphatase activity;GO:0005509//calcium ion binding;	Fkaw02278/7.1e-09/EF-hand domain pair
Fkaw02279	5.64389	OLP82224.1/8.6e-09/LINE-1 reverse transcriptase-like [Symbiodinium microadriaticum]	NA	NA	NA	NA	NA	NA
Fkaw02288	3.06611	OLQ08339.1/9.1e-33/hypothetical protein AK812_SmicGene8113 [Symbiodinium microadriaticum]	NA	NA	NA	NA	NA	Fkaw02288/4.5e-07/RNase H
Fkaw02293	23.5078	OLP82376.1/1.0e-27/hypothetical protein AK812_SmicGene36978 [Symbiodinium microadriaticum]	NA	NA	NA	NA	NA	NA
Fkaw02297	7.43444	NA	NA	NA	NA	NA	NA	NA
Fkaw02307	1.47556	XP_005762957.1/7.1e-46/hypothetical protein EMIHUDRAFT_52395, partial [Emiliania huxleyi CCMP1516] >XP_005769584.1 hypothetical protein EMIHUDRAFT_51885, partial [Emiliania huxleyi CCMP1516] >EOD10528.1 hypothetical protein EMIHUDRAFT_52395, partial [Emiliania huxleyi CCMP1516] >EOD17155.1 hypothetical protein EMIHUDRAFT_51885, partial [Emiliania huxleyi CCMP1516]	NA	sp|Q9SIC9|PP178_ARATH/1.7e-25/Pentatricopeptide repeat-containing protein At2g31400, chloroplastic OS=Arabidopsis thaliana GN=At2g31400 PE=2 SV=1	csl:COCSUDRAFT_46623/1.0e-24/TPR-like protein; K17710 pentatricopeptide repeat domain-containing protein 1	At2g31400/4.0e-25/[R] KOG4197 FOG: PPR repeat	NA	Fkaw02307/3.2e-32/PPR repeat family
Fkaw02309	12.2644	OLP88492.1/1.6e-81/cAMP-dependent protein kinase regulatory subunit [Symbiodinium microadriaticum]	NA	sp|Q9SL76|P2C19_ARATH/9.3e-12/Protein phosphatase 2C and cyclic nucleotide-binding/kinase domain-containing protein OS=Arabidopsis thaliana GN=At2g20050/At2g20040 PE=2 SV=2	ppp:112273858/1.3e-18/cAMP-dependent protein kinase regulatory subunit-like isoform X1; K04739 cAMP-dependent protein kinase regulator	7303815/1.6e-22/[T] KOG1113 cAMP-dependent protein kinase types I and II, regulatory subunit	NA	Fkaw02309/1.1e-26/Cyclic nucleotide-binding domain
Fkaw02316	25.4133	OLQ04517.1/3.4e-42/hypothetical protein AK812_SmicGene12355 [Symbiodinium microadriaticum]	NA	NA	NA	NA	NA	Fkaw02316/4.1e-07/MgtE intracellular N domain
Fkaw02318	0	OLP93934.1/2.2e-20/hypothetical protein AK812_SmicGene24126 [Symbiodinium microadriaticum]	NA	NA	NA	NA	NA	NA
Fkaw02329	12.3683	OLP99849.1/2.8e-98/Uncharacterized protein C24H6.11c [Symbiodinium microadriaticum]	NA	NA	NA	NA	NA	Fkaw02329/0.19/Sulfate permease family
Fkaw02330	12.6489	OLQ03179.1/2.7e-69/hypothetical protein AK812_SmicGene13887 [Symbiodinium microadriaticum]	NA	NA	NA	NA	NA	Fkaw02330/2.3e-05/Cyclic nucleotide-binding domain
Fkaw02334	3.71278	OLQ03173.1/1.1e-31/Mycocerosic acid synthase [Symbiodinium microadriaticum]	NA	NA	csl:COCSUDRAFT_44339/7.7e-08/hypothetical protein; K00665 fatty acid synthase, animal type [EC:2.3.1.85]	7289423/2.6e-09/[I] KOG1202 Animal-type fatty acid synthase and related proteins	NA	Fkaw02334/8.4e-23/Beta-ketoacyl synthase, N-terminal domain
Fkaw02341	9.96389	OLQ04143.1/8.6e-52/putative white-brown complex-like protein 30 [Symbiodinium microadriaticum]	NA	sp|Q9FF46|AB28G_ARATH/4.7e-28/ABC transporter G family member 28 OS=Arabidopsis thaliana GN=ABCG28 PE=3 SV=1	lja:Lj3g3v3082280.1/4.2e-26/Lj3g3v3082280.1; -; K05681 ATP-binding cassette, subfamily G (WHITE), member 2	At5g60740/1.1e-27/[Q] KOG0061 Transporter, ABC superfamily (Breast cancer resistance protein)	molecular_function:GO:0005524//ATP binding;GO:0016887//ATPase activity;	Fkaw02341/2.4e-06/ABC transporter
Fkaw02342	5.68833	OLQ04143.1/1.3e-41/putative white-brown complex-like protein 30 [Symbiodinium microadriaticum]	NA	sp|Q9MAG3|AB24G_ARATH/3.6e-14/ABC transporter G family member 24 OS=Arabidopsis thaliana GN=ABCG24 PE=2 SV=2	lja:Lj3g3v3082280.1/7.7e-14/Lj3g3v3082280.1; -; K05681 ATP-binding cassette, subfamily G (WHITE), member 2	At1g53390/8.5e-14/[Q] KOG0061 Transporter, ABC superfamily (Breast cancer resistance protein)	NA	Fkaw02342/3.3e-11/ABC transporter
Fkaw02344	12.8472	OLQ04137.1/9.4e-30/WD repeat-containing protein 64 [Symbiodinium microadriaticum]	NA	sp|Q9M367|BECN1_ARATH/5.5e-08/Beclin-1-like protein OS=Arabidopsis thaliana GN=ATG6 PE=1 SV=2	zma:732797/6.2e-09/atg6; beclin 1 protein; K08334 beclin	7301093/1.1e-14/[T] KOG2751 Beclin-like protein	NA	Fkaw02344/8.9e-19/Autophagy protein Apg6
Fkaw02349	12.9561	OLQ04138.1/2.0e-140/Vegetative incompatibility protein HET-E-1 [Symbiodinium microadriaticum]	NA	sp|Q8W1K8|MUT11_CHLRE/1.7e-08/Protein Mut11 OS=Chlamydomonas reinhardtii GN=Mut11 PE=2 SV=1	sita:101761595/3.0e-10/COMPASS-like H3K4 histone methylase component WDR5A; K14963 COMPASS component SWD3	7300458/5.2e-08/[R] KOG0275 Conserved WD40 repeat-containing protein	NA	Fkaw02349/1.2e-12/Anaphase-promoting complex subunit 4 WD40 domain
Fkaw02354	25.9494	OLP94351.1/4.1e-42/hypothetical protein AK812_SmicGene23651 [Symbiodinium microadriaticum]	NA	sp|Q6F3A6|CDPKA_ORYSJ/3.8e-26/Calcium-dependent protein kinase 10 OS=Oryza sativa subsp. japonica GN=CPK10 PE=2 SV=1	cre:CHLREDRAFT_127871/1.6e-26/calcium-dependent protein kinase; K13412 calcium-dependent protein kinase [EC:2.7.11.1]	CE28054/5.6e-28/[T] KOG0033 Ca2+/calmodulin-dependent protein kinase, EF-Hand protein superfamily	NA	Fkaw02354/2.8e-36/Protein kinase domain
Fkaw02355	9.24833	OLP82089.1/3.3e-22/Methyltransferase-like protein 13 [Symbiodinium microadriaticum]	NA	NA	jre:109008716/2.9e-14/methyltransferase-like protein 13 isoform X1; K22857 EEF1A lysine methyltransferase 4 [EC:2.1.1.-]	At3g17370_2/1.0e-12/[E] KOG2352 Predicted spermine/spermidine synthase	molecular_function:GO:0008168//methyltransferase activity;	Fkaw02355/1.3e-09/Methyltransferase domain
Fkaw02367	4.55556	NA	NA	NA	NA	NA	NA	NA
Fkaw02377	11.8283	OLP82086.1/2.0e-54/Glyoxylate/succinic semialdehyde reductase 1 [Symbiodinium microadriaticum]	NA	sp|Q9LSV0|GLYR1_ARATH/1.0e-25/Glyoxylate/succinic semialdehyde reductase 1 OS=Arabidopsis thaliana GN=GLYR1 PE=1 SV=1	mus:103995976/9.9e-26/glyoxylate/succinic semialdehyde reductase 1; K18121 glyoxylate/succinic semialdehyde reductase [EC:1.1.1.79 1.1.1.-]	At3g25530/2.4e-25/[R] KOG0409 Predicted dehydrogenase	molecular_function:GO:0004616//phosphogluconate dehydrogenase (decarboxylating) activity;GO:0051287//NAD binding;	Fkaw02377/1.3e-21/NAD binding domain of 6-phosphogluconate dehydrogenase
Fkaw02386	33.8344	OLP82093.1/1.2e-78/putative protein phosphatase 2C 44 [Symbiodinium microadriaticum]	NA	NA	ppp:112285817/3.6e-23/uncharacterized protein LOC112285817 isoform X1; K13293 cAMP-specific phosphodiesterase 4 [EC:3.1.4.53]	NA	NA	Fkaw02386/2.9e-06/Adenylate and Guanylate cyclase catalytic domain
Fkaw02388	33.2083	OLP82093.1/5.9e-89/putative protein phosphatase 2C 44 [Symbiodinium microadriaticum]	NA	NA	ppp:112285817/8.8e-12/uncharacterized protein LOC112285817 isoform X1; K13293 cAMP-specific phosphodiesterase 4 [EC:3.1.4.53]	NA	NA	NA
Fkaw02389	26.31	OLP82093.1/6.9e-109/putative protein phosphatase 2C 44 [Symbiodinium microadriaticum]	NA	NA	NA	NA	NA	Fkaw02389/6.2e-06/Ion transport protein
Fkaw02391	5.97778	NA	NA	NA	NA	NA	NA	NA
Fkaw02392	0	OLQ03218.1/1.8e-55/hypothetical protein AK812_SmicGene13866 [Symbiodinium microadriaticum]	NA	NA	NA	NA	NA	Fkaw02392/1.7/Arginine/Serine-Rich protein 1
Fkaw02393	0	OLQ03220.1/6.9e-83/hypothetical protein AK812_SmicGene13864 [Symbiodinium microadriaticum]	NA	NA	NA	NA	NA	Fkaw02393/0.063/Ribosomal protein L10
Fkaw02399	21.0939	KVH99245.1/2.1e-08/hypothetical protein Ccrd_022529 [Cynara cardunculus var. scolymus]	NA	sp|Q9FLQ7|FH20_ARATH/6.9e-06/Formin-like protein 20 OS=Arabidopsis thaliana GN=FH20 PE=2 SV=3	han:110941888/4.1e-08/formin-like protein 14; K02184 formin 2	CE14365/6.9e-09/[W] KOG3544 Collagens (type IV and type XIII), and related proteins	NA	Fkaw02399/0.072/Protein of unknown function (DUF1003)
Fkaw02409	8.28333	OLP95037.1/1.4e-69/Guanidinoacetate N-methyltransferase [Symbiodinium microadriaticum]	NA	NA	aof:109834172/2.3e-15/protein arginine N-methyltransferase 2; K18477 type IV protein arginine methyltransferase [EC:2.1.1.322]	Hs4503909/1.5e-23/[E] KOG1709 Guanidinoacetate methyltransferase and related proteins	biological_process:GO:0046498//S-adenosylhomocysteine metabolic process;GO:0046500//S-adenosylmethionine metabolic process;cellular_component:GO:0005634//nucleus;GO:0005737//cytoplasm;molecular_function:GO:0008757//S-adenosylmethionine-dependent methyltransferase activity;GO:0008168//methyltransferase activity;GO:0016274//protein-arginine N-methyltransferase activity;	Fkaw02409/0.008/Methyltransferase domain
Fkaw02413	8.55889	OLP82091.1/3.7e-48/hypothetical protein AK812_SmicGene37279 [Symbiodinium microadriaticum]	NA	NA	NA	NA	NA	Fkaw02413/4e-05/Saposin-like type B, region 1
Fkaw02414	0	OLP86806.1/1.6e-97/hypothetical protein AK812_SmicGene32044 [Symbiodinium microadriaticum]	NA	NA	NA	NA	NA	Fkaw02414/0.018/Zinc knuckle
Fkaw02418	6.05722	OLP82076.1/2.8e-57/Uridine-cytidine kinase 2 [Symbiodinium microadriaticum]	NA	NA	NA	NA	NA	Fkaw02418/0.21/Orthopoxvirus A49R protein
Fkaw02419	29.0272	OLP82077.1/2.8e-43/p21-activated protein kinase-interacting protein 1-like [Symbiodinium microadriaticum]	NA	NA	NA	NA	NA	NA
Fkaw02425	11.3589	OLQ12192.1/1.1e-17/Exosome complex component RRP43 [Symbiodinium microadriaticum]	NA	sp|Q56YN8|SMC3_ARATH/2.2e-12/Structural maintenance of chromosomes protein 3 OS=Arabidopsis thaliana GN=SMC3 PE=2 SV=1	ota:OT_ostta09g02150/5.6e-13/Structural maintenance of chromosomes protein; K06669 structural maintenance of chromosome 3 (chondroitin sulfate proteoglycan 6)	7293243/2.3e-12/[D] KOG0964 Structural maintenance of chromosome protein 3 (sister chromatid cohesion complex Cohesin, subunit SMC3)	biological_process:GO:0016192//vesicle-mediated transport;GO:0007062//sister chromatid cohesion;cellular_component:GO:0016020//membrane;GO:0009506//plasmodesma;GO:0000785//chromatin;GO:0016363//nuclear matrix;GO:0005737//cytoplasm;GO:0005819//spindle;molecular_function:GO:0005524//ATP binding;GO:0003682//chromatin binding;	Fkaw02425/1.5e-16/RecF/RecN/SMC N terminal domain
Fkaw02428	15.7733	OLQ12186.1/2.3e-23/Periplasmic AppA protein [Symbiodinium microadriaticum]	NA	NA	NA	NA	cellular_component:GO:0016021//integral component of membrane;molecular_function:GO:0003993//acid phosphatase activity;	Fkaw02428/0.1/Histidine phosphatase superfamily (branch 2)
Fkaw02430	0.00388889	KGN47350.1/3.5e-06/hypothetical protein Csa_6G302180 [Cucumis sativus]	NA	NA	NA	NA	NA	Fkaw02430/0.19/CO dehydrogenase/acetyl-CoA synthase complex beta subunit
Fkaw02431	0	NA	NA	NA	NA	NA	NA	NA
Fkaw02432	7.73722	OLQ12196.1/2.9e-18/hypothetical protein AK812_SmicGene3882 [Symbiodinium microadriaticum]	NA	sp|Q56YN8|SMC3_ARATH/3.5e-10/Structural maintenance of chromosomes protein 3 OS=Arabidopsis thaliana GN=SMC3 PE=2 SV=1	cre:CHLREDRAFT_141272/3.4e-10/EIF5Ba; eukaryotic initiation factor; K03243 translation initiation factor 5B	7296503/2.6e-11/[Y] KOG2992 Nucleolar GTPase/ATPase p130	molecular_function:GO:0008270//zinc ion binding;	Fkaw02432/2.6e-12/SMC proteins Flexible Hinge Domain
Fkaw02441	2.96167	NA	NA	NA	NA	NA	NA	NA
Fkaw02442	22.2844	NA	NA	NA	NA	NA	NA	NA
Fkaw02445	11.8478	KOO21894.1/1.7e-11/ankyrin repeat protein [Chrysochromulina sp. CCMP291]	NA	NA	NA	NA	NA	Fkaw02445/0.26/Predicted permease YjgP/YjgQ family
Fkaw02446	10.2706	OLQ12215.1/4.6e-13/hypothetical protein AK812_SmicGene3904 [Symbiodinium microadriaticum]	NA	NA	NA	NA	NA	NA
Fkaw02447	1.27389	NA	NA	NA	NA	NA	NA	Fkaw02447/0.016/Glutamate synthase central domain
Fkaw02451	36.29	NA	NA	NA	NA	NA	NA	Fkaw02451/0.4/Mediator complex subunit 3 fungal
Fkaw02453	0.0105556	OLP90079.1/2.1e-15/30S ribosomal protein S6 [Symbiodinium microadriaticum]	NA	NA	csat:104764911/6.5e-08/zinc transporter 5-like; K14692 solute carrier family 30 (zinc transporter), member 5/7	NA	NA	NA
Fkaw02458	0.01	GBG77532.1/8.8e-18/hypothetical protein CBR_g23977 [Chara braunii]	NA	sp|Q08865|H12_VOLCA/2.5e-06/Histone H1-II OS=Volvox carteri GN=H1-II PE=2 SV=3	ats:109741600/1.8e-06/LOC109741600; histone H1-like; K11275 histone H1/5	Hs10835089/1.2e-06/[R] LSE0089 H Neurofilament	NA	Fkaw02458/0.021/7TM receptor with intracellular HD hydrolase
Fkaw02459	5.58667	OLQ12225.1/4.0e-12/Potassium voltage-gated channel subfamily B member 2 [Symbiodinium microadriaticum]	NA	NA	mpp:MICPUCDRAFT_59734/8.3e-06/voltage-gated ion channel superfamily; K04889 potassium voltage-gated channel Shaw-related subfamily C member 3	Hs22047567/5.7e-08/[P] KOG3713 Voltage-gated K+ channel KCNB/KCNC	NA	Fkaw02459/1.2e-09/Ion channel
Fkaw02463	0	OLQ09085.1/3.3e-54/Ankyrin-3 [Symbiodinium microadriaticum]	NA	NA	NA	NA	NA	Fkaw02463/0.13/Caerin 1 protein
Fkaw02464	0	NA	NA	NA	NA	NA	NA	NA
Fkaw02473	9.01778	OLP87017.1/1.7e-100/Mitochondrial phosphate carrier protein [Symbiodinium microadriaticum]	NA	NA	NA	NA	NA	Fkaw02473/2e-09/ShK domain-like
Fkaw02476	3.995	OLP95080.1/1.7e-42/Cold shock-like protein CspG [Symbiodinium microadriaticum]	NA	NA	NA	NA	NA	Fkaw02476/9.5e-07/galactosyl transferase GMA12/MNN10 family
Fkaw02480	8.76667	OLP95072.1/2.8e-38/hypothetical protein AK812_SmicGene22818 [Symbiodinium microadriaticum]	NA	NA	NA	NA	NA	Fkaw02480/0.16/Protein of unknown function (DUF1283)
Fkaw02481	14.525	NA	NA	NA	NA	NA	NA	Fkaw02481/0.029/Acyltransferase C-terminus
Fkaw02486	20.6333	OLQ13704.1/5.4e-53/Nucleolin 2 [Symbiodinium microadriaticum]	NA	NA	NA	NA	NA	Fkaw02486/0.00087/RNA recognition motif. (a.k.a. RRM, RBD, or RNP domain)
Fkaw02488	0	OLQ04175.1/4.9e-257/hypothetical protein AK812_SmicGene12806 [Symbiodinium microadriaticum]	NA	NA	NA	NA	NA	Fkaw02488/0.022/Phage integrase family
Fkaw02489	6.01	ABV22286.1/1.6e-07/unknown [Karlodinium veneficum]	NA	NA	NA	NA	NA	NA
Fkaw02491	14.7061	NA	NA	NA	NA	NA	NA	NA
Fkaw02495	2.51333	OLQ11463.1/5.5e-80/Protein MAK16-like A [Symbiodinium microadriaticum]	NA	NA	NA	NA	NA	NA
Fkaw02496	20.7983	OLP95050.1/5.9e-56/Nipped-B-like protein B [Symbiodinium microadriaticum]	NA	sp|F4IQK5|VCL21_ARATH/3.2e-32/Vicilin-like seed storage protein At2g18540 OS=Arabidopsis thaliana GN=At2g18540 PE=3 SV=1	lsv:111921152/4.5e-31/kinesin-like protein KIN-14P; K10406 kinesin family member C2/C3	Hs18544393/2.2e-31/[T] LSE0196 H S100 EF-hand calcium-binding protein	NA	Fkaw02496/0.03/Tumour suppressor candidate 2
Fkaw02498	14.4972	OLP98419.1/1.9e-07/Ubiquitin-conjugating enzyme E2 Z [Symbiodinium microadriaticum]	NA	NA	NA	NA	NA	Fkaw02498/4.7e-10/RING-variant domain
Fkaw02502	11.6378	OLP95050.1/3.9e-56/Nipped-B-like protein B [Symbiodinium microadriaticum]	NA	sp|Q9ST27|PHOT2_ORYSJ/1.2e-06/Phototropin-2 OS=Oryza sativa subsp. japonica GN=PHOT2 PE=1 SV=1	mpp:MICPUCDRAFT_49739/2.5e-06/PHOT; phototropin, blue light receptor; K20715 phototropin [EC:2.7.11.1]	At3g45780/3.6e-06/[T] LSE3802 A Protein kinase with redox-sensing domain (nonphototropic hypocotyl)	NA	Fkaw02502/2.4e-05/PAS domain
Fkaw02505	1.96222	OLP95046.1/6.1e-52/hypothetical protein AK812_SmicGene22872 [Symbiodinium microadriaticum]	NA	NA	csl:COCSUDRAFT_46541/1.1e-07/hypothetical protein; K01867 tryptophanyl-tRNA synthetase [EC:6.1.1.2]	NA	NA	NA
Fkaw02509	4.69167	OLP77231.1/7.5e-66/hypothetical protein AK812_SmicGene42727, partial [Symbiodinium microadriaticum]	NA	NA	NA	NA	NA	Fkaw02509/2.4e-09/Stage V sporulation protein S (SpoVS)
Fkaw02510	12.9361	NA	KC948649.1/0.0/KC948649.1 Symbiodinium kawagutii strain CCMP2468 clone SymkaFL1061064219097(5'-), partial sequence	NA	NA	NA	NA	NA
Fkaw02512	0.805556	OLP95066.1/3.2e-34/BTB/POZ domain-containing protein KCTD12 [Symbiodinium microadriaticum]	NA	NA	NA	NA	NA	NA
Fkaw02522	6.07167	OLP95061.1/1.3e-127/Catechol O-methyltransferase [Symbiodinium microadriaticum]	NA	sp|F4IQK5|VCL21_ARATH/2.1e-10/Vicilin-like seed storage protein At2g18540 OS=Arabidopsis thaliana GN=At2g18540 PE=3 SV=1	ppp:112286593/2.7e-15/catechol O-methyltransferase-like; K00545 catechol O-methyltransferase [EC:2.1.1.6]	7296176/4.4e-11/[TV] KOG4297 C-type lectin	NA	Fkaw02522/2.1e-10/O-methyltransferase
Fkaw02524	19.9367	OLP95061.1/1.1e-78/Catechol O-methyltransferase [Symbiodinium microadriaticum]	NA	NA	NA	NA	NA	NA
Fkaw02525	7.6	OLQ04163.1/6.6e-71/hypothetical protein AK812_SmicGene12770 [Symbiodinium microadriaticum]	NA	sp|Q9CA42|CRWN3_ARATH/2.1e-10/Protein CROWDED NUCLEI 3 OS=Arabidopsis thaliana GN=CRWN3 PE=1 SV=1	ccav:112506215/1.5e-10/kinesin-like protein KIN-14I; K10406 kinesin family member C2/C3	7291892/5.1e-12/[Z] KOG0161 Myosin class II heavy chain	NA	Fkaw02525/2.9e-06/EF hand
Fkaw02536	19.2011	OLP95035.1/4.6e-47/Nuclear nucleic acid-binding protein C1D [Symbiodinium microadriaticum]	NA	NA	NA	NA	NA	Fkaw02536/2.2e-06/Sas10/Utp3/C1D family
Fkaw02539	36.7167	NA	NA	NA	NA	NA	NA	Fkaw02539/0.00013/Protein of unknown function (DUF3005)
Fkaw02542	17.1528	OLP77223.1/1.1e-32/hypothetical protein AK812_SmicGene42736 [Symbiodinium microadriaticum]	NA	NA	NA	NA	NA	Fkaw02542/2/Laminin EGF domain
Fkaw02543	24.6328	OLP77223.1/6.2e-44/hypothetical protein AK812_SmicGene42736 [Symbiodinium microadriaticum]	NA	NA	NA	NA	NA	Fkaw02543/8.1e-06/Transient receptor potential (TRP) ion channel
Fkaw02547	0.283333	NA	NA	NA	NA	NA	NA	Fkaw02547/0.0084/CRISPR-associated protein (Cas_Cas5)
Fkaw02550	0.115	OLQ11845.1/2.8e-71/hypothetical protein AK812_SmicGene4284 [Symbiodinium microadriaticum]	NA	NA	NA	At4g26360/3.0e-06/[R] KOG1075 FOG: Reverse transcriptase	NA	Fkaw02550/3e-13/Reverse transcriptase (RNA-dependent DNA polymerase)
Fkaw02551	7.33722	OLP95055.1/5.7e-34/Glucoamylase 1 [Symbiodinium microadriaticum]	NA	NA	NA	NA	NA	Fkaw02551/0.0056/Methyltransferase domain
Fkaw02552	3.71444	KGN55761.1/1.9e-06/hypothetical protein Csa_3G011630 [Cucumis sativus]	KX580168.1/0.0/KX580168.1 Cocos nucifera clone CN45 microsatellite sequence	NA	vcn:VOLCADRAFT_121342/5.0e-06/hypothetical protein; K11323 histone arginine demethylase JMJD6 [EC:1.14.11.-]	At3g30190/1.4e-06/[S] LSE0417 A Uncharacterized protein	NA	Fkaw02552/0.0002/Protein of unknown function (DUF2457)
Fkaw02556	6.33556	NA	NA	NA	NA	NA	NA	Fkaw02556/0.001/FAST kinase-like protein, subdomain 1
Fkaw02560	3.83722	PKU86912.1/2.6e-11/Calcium-dependent protein kinase 3 [Dendrobium catenatum]	NA	sp|Q38868|CDPK9_ARATH/2.0e-10/Calcium-dependent protein kinase 9 OS=Arabidopsis thaliana GN=CPK9 PE=1 SV=1	dct:110093070/3.5e-12/calcium-dependent protein kinase 1-like; K13412 calcium-dependent protein kinase [EC:2.7.11.1]	At3g20410/4.7e-10/[T] KOG0032 Ca2+/calmodulin-dependent protein kinase, EF-Hand protein superfamily	NA	Fkaw02560/5e-14/Protein kinase domain
Fkaw02562	0.00222222	OLP91575.1/1.4e-19/hypothetical protein AK812_SmicGene26711 [Symbiodinium microadriaticum]	NA	NA	NA	NA	NA	Fkaw02562/0.17/Nsp1-like C-terminal region
Fkaw02563	0	OLP77380.1/1.5e-44/hypothetical protein AK812_SmicGene42563, partial [Symbiodinium microadriaticum]	NA	NA	NA	NA	NA	Fkaw02563/0.032/Poly(ADP-ribose) polymerase and DNA-Ligase Zn-finger region
Fkaw02564	7.99611	XP_005793827.1/2.3e-45/apolipo protein A-I binding protein [Emiliania huxleyi CCMP1516] >EOD41398.1 apolipo protein A-I binding protein [Emiliania huxleyi CCMP1516]	NA	sp|Q9LTX3|PPOX1_ARATH/4.8e-42/Pyridoxine/pyridoxamine 5'-phosphate oxidase 1, chloroplastic OS=Arabidopsis thaliana GN=PPOX1 PE=1 SV=1	brp:103858426/2.1e-42/pyridoxine/pyridoxamine 5'-phosphate oxidase 1, chloroplastic; K00275 pyridoxamine 5'-phosphate oxidase [EC:1.4.3.5]; K17759 NAD(P)H-hydrate epimerase [EC:5.1.99.6]	At5g49970_1/1.1e-41/[S] KOG2585 Uncharacterized conserved protein	molecular_function:GO:0046872//metal ion binding;GO:0000166//nucleotide binding;GO:0052856//NADHX epimerase activity;	Fkaw02564/1.2e-32/YjeF-related protein N-terminus
Fkaw02569	6.04722	OLQ05908.1/1.1e-47/hypothetical protein AK812_SmicGene10863 [Symbiodinium microadriaticum]	NA	NA	NA	NA	NA	Fkaw02569/0.056/UreE urease accessory protein, C-terminal domain
Fkaw02571	2.43889	OLQ08794.1/8.9e-24/tRNA pseudouridine synthase A [Symbiodinium microadriaticum]	KU725261.1/0.0/KU725261.1 Lupinus angustifolius cultivar Sonet clone BAC_134A23_c785 microsatellite sequence	NA	cme:CYME_CMQ041C/5.7e-06/pseudouridylate synthase I; K06173 tRNA pseudouridine38-40 synthase [EC:5.4.99.12]	NA	NA	Fkaw02571/0.00081/tRNA pseudouridine synthase
Fkaw02573	0.00333333	OLQ13149.1/3.3e-45/Malate dehydrogenase 2, mitochondrial [Symbiodinium microadriaticum]	NA	NA	NA	NA	NA	NA
Fkaw02574	0	GAQ89841.1/4.1e-16/Serine/Threonine protein kinases [Klebsormidium nitens]	NA	sp|P53681|CRK_DAUCA/3.2e-15/CDPK-related protein kinase OS=Daucus carota GN=CRK PE=2 SV=1	smo:SELMODRAFT_449510/6.2e-16/CPK16-1; calcium dependent protein kinase 16; K13412 calcium-dependent protein kinase [EC:2.7.11.1]	Hs20479818/4.9e-14/[T] KOG0032 Ca2+/calmodulin-dependent protein kinase, EF-Hand protein superfamily	molecular_function:GO:0005524//ATP binding;GO:0004672//protein kinase activity;GO:0005509//calcium ion binding;	Fkaw02574/1e-29/Protein kinase domain
Fkaw02576	3.11444	OLQ03722.1/2.3e-26/Pentatricopeptide repeat-containing protein [Symbiodinium microadriaticum]	NA	NA	apro:F751_0570/1.3e-09/Pentatricopeptide repeat-containing protein; K17710 pentatricopeptide repeat domain-containing protein 1	NA	NA	Fkaw02576/3.1e-05/PPR repeat family
Fkaw02585	1.47333	NA	NA	NA	NA	NA	NA	Fkaw02585/0.063/Staphostatin A
Fkaw02586	0	OLQ09016.1/3.3e-170/hypothetical protein AK812_SmicGene7416 [Symbiodinium microadriaticum]	NA	NA	NA	NA	NA	Fkaw02586/0.00041/Reverse transcriptase (RNA-dependent DNA polymerase)
Fkaw02587	5.23611	OLP79861.1/7.4e-11/hypothetical protein AK812_SmicGene39811 [Symbiodinium microadriaticum]	NA	NA	NA	NA	NA	Fkaw02587/0.12/RCD1-SRO-TAF4 (RST) plant domain
Fkaw02589	11.7789	OLP79708.1/1.2e-89/Haloacid dehalogenase-like hydrolase domain-containing protein [Symbiodinium microadriaticum]	NA	sp|Q8RYE9|GPPL3_ARATH/6.3e-13/Haloacid dehalogenase-like hydrolase domain-containing protein At2g33255 OS=Arabidopsis thaliana GN=At2g33255 PE=1 SV=1	apro:F751_1275/6.6e-12/Ankyrin repeat, PH and SEC7 domain containing protein secG; K10335 ankyrin repeat and SOCS box protein 13	Hs20538133/1.0e-13/[R] KOG0504 FOG: Ankyrin repeat	NA	Fkaw02589/5.5e-19/Ankyrin repeats (3 copies)
Fkaw02593	15.975	OLP93646.1/1.3e-42/Kinesin-like protein KIF3A [Symbiodinium microadriaticum]	NA	NA	NA	7292701_2/2.6e-08/[S] KOG4415 Uncharacterized conserved protein	NA	Fkaw02593/0.41/Kinesin-associated
Fkaw02606	2.41056	OLQ02142.1/1.3e-44/Zinc finger protein 470 [Symbiodinium microadriaticum]	NA	NA	NA	NA	NA	NA
Fkaw02607	2.62278	OLQ02142.1/1.8e-96/Zinc finger protein 470 [Symbiodinium microadriaticum]	NA	NA	NA	NA	NA	NA
Fkaw02608	4.625	NA	NA	NA	NA	NA	NA	Fkaw02608/0.0018/Glycosyltransferase family 25 (LPS biosynthesis protein)
Fkaw02609	5.84722	NA	NA	NA	NA	NA	NA	NA
Fkaw02617	24.8406	OLQ02137.1/1.5e-13/hypothetical protein AK812_SmicGene15082 [Symbiodinium microadriaticum]	NA	NA	NA	NA	NA	NA
Fkaw02618	9.09278	OLQ02153.1/2.2e-29/hypothetical protein AK812_SmicGene15079 [Symbiodinium microadriaticum]	NA	NA	NA	NA	NA	NA
Fkaw02619	25.0011	OLP97121.1/1.5e-65/Myosin light chain kinase A [Symbiodinium microadriaticum]	NA	sp|Q8W490|PEPK2_ARATH/3.8e-23/Serine/threonine-protein kinase PEPKR2 OS=Arabidopsis thaliana GN=PEPKR2 PE=2 SV=1	egr:104432530/1.8e-22/phosphoenolpyruvate carboxylase kinase 2; K04515 calcium/calmodulin-dependent protein kinase (CaM kinase) II [EC:2.7.11.17]	At1g12680/8.8e-23/[T] KOG0032 Ca2+/calmodulin-dependent protein kinase, EF-Hand protein superfamily	NA	Fkaw02619/2.7e-36/Protein kinase domain
Fkaw02620	5.91444	OLP78976.1/2.3e-59/hypothetical protein AK812_SmicGene40797 [Symbiodinium microadriaticum]	NA	NA	NA	NA	NA	Fkaw02620/0.0054/Phage antitermination protein Q
Fkaw02621	7.76056	OLQ07517.1/7.4e-26/Complement C1q and tumor necrosis factor-related protein 9 [Symbiodinium microadriaticum]	NA	sp|Q9M041|BH140_ARATH/6.3e-11/Transcription factor bHLH140 OS=Arabidopsis thaliana GN=BHLH140 PE=3 SV=1	gsl:Gasu_42810/1.6e-16/bifunctional polynucleotide phosphatase/kinase; K08073 bifunctional polynucleotide phosphatase/kinase [EC:3.1.3.32 2.7.1.78]	SPAC23C11.04c/3.5e-12/[L] KOG2134 Polynucleotide kinase 3' phosphatase	molecular_function:GO:0046403//polynucleotide 3'-phosphatase activity;GO:0046404//ATP-dependent polydeoxyribonucleotide 5'-hydroxyl-kinase activity;	Fkaw02621/1.7e-19/AAA domain
Fkaw02639	16.2989	NA	NA	NA	NA	NA	NA	Fkaw02639/0.071/Protein of unknown function (DUF1266)
Fkaw02640	14.5961	NA	NA	NA	NA	NA	NA	Fkaw02640/0.095/Leucine-rich repeat family 19 TM domain
Fkaw02645	9.94722	NA	NA	NA	NA	NA	NA	NA
Fkaw02649	21.1383	XP_002294281.1/9.5e-34/predicted protein [Thalassiosira pseudonana CCMP1335] >EED88636.1 predicted protein [Thalassiosira pseudonana CCMP1335]	NA	NA	NA	NA	NA	Fkaw02649/0.12/Two-component Enterococcus faecalis cytolysin (EFC)
Fkaw02650	17.7817	NA	NA	NA	lang:109349896/7.1e-06/uncharacterized LOC109349896; K17479 glutaredoxin domain-containing cysteine-rich protein 1	NA	NA	Fkaw02650/0.0078/Double zinc ribbon
Fkaw02657	2.67	OAO18134.1/1.9e-08/viral A-type inclusion protein [Blastocystis sp. ATCC 50177/Nand II]	NA	sp|Q9LK03|PERK2_ARATH/1.9e-07/Proline-rich receptor-like protein kinase PERK2 OS=Arabidopsis thaliana GN=PERK2 PE=2 SV=3	bna:106441389/9.7e-09/formin-like protein 20 isoform X1; K02184 formin 2	At3g24400/4.5e-07/[T] KOG1187 Serine/threonine protein kinase	NA	Fkaw02657/2.3e-07/HEAT repeats
Fkaw02658	2.27778	NA	NA	NA	NA	NA	NA	NA
Fkaw02669	19.105	OLP81125.1/2.5e-15/Lupus La protein-like A [Symbiodinium microadriaticum]	NA	NA	egr:104452177/1.5e-08/la-related protein 1B; K18757 la-related protein 1	CE28950/6.3e-08/[OJ] KOG2590 RNA-binding protein LARP/SRO9 and related La domain proteins	NA	Fkaw02669/2.6e-12/La domain
Fkaw02670	7.52111	OLP81126.1/1.3e-56/putative fluoride ion transporter CrcB [Symbiodinium microadriaticum]	NA	NA	NA	NA	NA	Fkaw02670/0.0064/Frizzled/Smoothened family membrane region
Fkaw02672	6.72333	OLP81126.1/8.3e-18/putative fluoride ion transporter CrcB [Symbiodinium microadriaticum]	NA	NA	NA	NA	NA	Fkaw02672/9.2e-18/CrcB-like protein, Camphor Resistance (CrcB)
Fkaw02674	22.5144	OLQ09042.1/2.2e-31/putative FAD-linked sulfhydryl oxidase [Symbiodinium microadriaticum]	NA	sp|Q8GXX0|ERV1_ARATH/1.7e-06/FAD-linked sulfhydryl oxidase ERV1 OS=Arabidopsis thaliana GN=ERV1 PE=1 SV=1	cre:CHLREDRAFT_143915/1.2e-06/ERV2; sulfhydryl oxidase; K17783 mitochondrial FAD-linked sulfhydryl oxidase [EC:1.8.3.2]	NA	NA	Fkaw02674/1.8e-10/Erv1 / Alr family
Fkaw02676	10.1533	OLP90237.1/8.2e-89/Voltage-dependent R-type calcium channel subunit alpha-1E [Symbiodinium microadriaticum]	NA	NA	cre:CHLREDRAFT_144131/1.6e-11/CAV7; voltage-gated Ca2+ channel, alpha subunit; K21862 voltage-gated cation channel	Hs7657542/5.5e-13/[PT] KOG2301 Voltage-gated Ca2+ channels, alpha1 subunits	NA	Fkaw02676/8e-23/Ion transport protein
Fkaw02680	2.15889	OLQ09044.1/1.5e-26/Ubiquitin-conjugating enzyme variant MMS2 [Symbiodinium microadriaticum]	NA	NA	NA	NA	NA	Fkaw02680/0.023/RNA pseudouridylate synthase
Fkaw02681	1.28167	OLQ09044.1/7.8e-26/Ubiquitin-conjugating enzyme variant MMS2 [Symbiodinium microadriaticum]	NA	NA	NA	NA	NA	Fkaw02681/2.2e-07/PPR repeat family
Fkaw02683	0	OLP84123.1/8.5e-59/hypothetical protein AK812_SmicGene35029 [Symbiodinium microadriaticum]	NA	NA	NA	NA	NA	Fkaw02683/1.5e-15/C-5 cytosine-specific DNA methylase
Fkaw02688	2.58944	OLP96278.1/8.5e-25/hypothetical protein AK812_SmicGene21504 [Symbiodinium microadriaticum]	NA	NA	NA	NA	NA	NA
Fkaw02689	0	OLQ06604.1/6.4e-08/putative E3 ubiquitin-protein ligase HERC1 [Symbiodinium microadriaticum]	NA	NA	NA	NA	NA	Fkaw02689/0.35/Xin repeat
Fkaw02690	1.52944	OLP91335.1/2.0e-47/hypothetical protein AK812_SmicGene26978 [Symbiodinium microadriaticum]	NA	NA	NA	NA	NA	NA
Fkaw02691	0.909444	CBI30428.3/7.8e-07/unnamed protein product, partial [Vitis vinifera]	NA	NA	NA	Hs5031983/8.4e-06/[K] KOG3802 Transcription factor OCT-1, contains POU and HOX domains	NA	NA
Fkaw02693	0.701111	NA	NA	NA	NA	NA	NA	NA
Fkaw02702	10.285	NA	NA	sp|Q9LDM2|CER7L_ARATH/2.2e-08/Exosome complex component RRP45A OS=Arabidopsis thaliana GN=RRP45A PE=2 SV=1	ccp:CHC_T00010282001/1.6e-11/exosome component 9 Rrp45; K03678 exosome complex component RRP45	Hs4826922/1.2e-09/[J] KOG1614 Exosomal 3'-5' exoribonuclease complex, subunit Rrp45	NA	NA
Fkaw02710	13.9617	NA	NA	NA	NA	NA	NA	Fkaw02710/0.021/DSBA-like thioredoxin domain
Fkaw02712	6.79722	OSX73038.1/4.6e-22/hypothetical protein BU14_0383s0012 [Porphyra umbilicalis]	HG975523.1/0.0/HG975523.1 Solanum lycopersicum chromosome ch11, complete genome	sp|Q9FPQ6|GP1_CHLRE/8.9e-20/Vegetative cell wall protein gp1 OS=Chlamydomonas reinhardtii GN=GP1 PE=1 SV=1	ppp:112285762/1.5e-19/formin-like protein 20; K02184 formin 2	At4g13340/2.2e-16/[M] LSE0601 A Pollen extensin-like protein (Pex)	cellular_component:GO:0016021//integral component of membrane;	Fkaw02712/0.014/Cytosolic domain of 10TM putative phosphate transporter
Fkaw02716	35.3372	OLQ12666.1/1.4e-74/hypothetical protein AK812_SmicGene3392 [Symbiodinium microadriaticum]	NA	NA	NA	NA	NA	Fkaw02716/0.033/Calpain inhibitor
Fkaw02722	0	OLP83764.1/1.9e-21/Oxygen-dependent coproporphyrinogen-III oxidase, mitochondrial [Symbiodinium microadriaticum]	NA	NA	NA	NA	NA	NA
Fkaw02723	0	OLP84794.1/1.0e-22/putative tRNA 2'-phosphotransferase [Symbiodinium microadriaticum]	NA	NA	NA	NA	NA	Fkaw02723/0.064/Transposase DDE domain group 1
Fkaw02728	4.80722	OLQ05134.1/1.9e-28/Ankyrin repeat domain-containing protein 50 [Symbiodinium microadriaticum]	NA	NA	NA	NA	NA	Fkaw02728/1.6/Putative cell-wall binding lipoprotein
Fkaw02731	3.45556	OLP84571.1/4.9e-41/Lysophospholipase-like protein 1 [Symbiodinium microadriaticum]	NA	NA	NA	NA	NA	NA
Fkaw02732	6.29056	OLP84571.1/1.3e-101/Lysophospholipase-like protein 1 [Symbiodinium microadriaticum]	NA	NA	vvi:100264514/1.8e-06/peptidyl-prolyl cis-trans isomerase CYP95; K09566 peptidyl-prolyl isomerase G (cyclophilin G) [EC:5.2.1.8]	NA	NA	Fkaw02732/0.15/TT viral orf 1
Fkaw02733	5.30778	OLP84571.1/8.4e-72/Lysophospholipase-like protein 1 [Symbiodinium microadriaticum]	NA	NA	lja:Lj0g3v0014819.1/5.0e-12/Lj0g3v0014819.1; -; K06130 lysophospholipase II [EC:3.1.1.5]	Hs20270341/1.1e-23/[I] KOG2112 Lysophospholipase	molecular_function:GO:0016787//hydrolase activity;	Fkaw02733/1e-18/Phospholipase/Carboxylesterase
Fkaw02734	5.35889	PNW84534.1/3.5e-07/hypothetical protein CHLRE_03g146727v5 [Chlamydomonas reinhardtii]	NA	NA	NA	NA	NA	Fkaw02734/0.088/Nnf1
Fkaw02736	9.565	OLP84569.1/4.5e-31/hypothetical protein AK812_SmicGene34536 [Symbiodinium microadriaticum]	NA	NA	NA	NA	NA	NA
Fkaw02739	10.92	OLP84573.1/2.4e-16/hypothetical protein AK812_SmicGene34538 [Symbiodinium microadriaticum]	NA	NA	NA	NA	NA	NA
Fkaw02740	4.18556	OLP84575.1/2.1e-26/Acetylxylan esterase [Symbiodinium microadriaticum]	NA	NA	NA	NA	NA	Fkaw02740/6.1e-11/GDSL-like Lipase/Acylhydrolase family
Fkaw02748	1.27833	OLQ00489.1/6.1e-55/Pentatricopeptide repeat-containing protein, chloroplastic [Symbiodinium microadriaticum]	NA	NA	NA	NA	NA	Fkaw02748/0.0065/Ankyrin repeats (3 copies)
Fkaw02749	1.56889	OLQ00489.1/2.9e-184/Pentatricopeptide repeat-containing protein, chloroplastic [Symbiodinium microadriaticum]	NA	NA	NA	NA	NA	NA
Fkaw02753	0	OLP96159.1/8.8e-50/hypothetical protein AK812_SmicGene21641 [Symbiodinium microadriaticum]	NA	NA	NA	NA	NA	Fkaw02753/0.0057/Bacillithiol biosynthesis BshC
Fkaw02755	7.96833	OLP89477.1/5.4e-46/Cap-specific mRNA (nucleoside-2'-O-)-methyltransferase [Symbiodinium microadriaticum]	NA	NA	NA	NA	NA	NA
Fkaw02756	0	OLQ03718.1/3.9e-94/hypothetical protein AK812_SmicGene13326 [Symbiodinium microadriaticum]	NA	NA	NA	CE09493/4.2e-08/[R] KOG1075 FOG: Reverse transcriptase	NA	Fkaw02756/8.5e-10/Reverse transcriptase (RNA-dependent DNA polymerase)
Fkaw02757	50.6183	OLP89477.1/1.8e-30/Cap-specific mRNA (nucleoside-2'-O-)-methyltransferase [Symbiodinium microadriaticum]	NA	NA	NA	NA	NA	NA
Fkaw02764	14.15	OLP78531.1/9.4e-30/Peptide chain release factor 1 [Symbiodinium microadriaticum]	NA	NA	NA	NA	NA	Fkaw02764/0.0063/Protein of unknown function (DUF2680)
Fkaw02765	15.2744	OLP78531.1/8.8e-17/Peptide chain release factor 1 [Symbiodinium microadriaticum]	NA	NA	NA	NA	NA	NA
Fkaw02766	7.09889	OLP78537.1/1.2e-43/Calpain-type cysteine protease DEK1 [Symbiodinium microadriaticum]	NA	sp|Q8RVL1|DEK1_MAIZE/1.9e-11/Calpain-type cysteine protease DEK1 OS=Zea mays GN=DEK1 PE=1 SV=2	nta:107784464/8.3e-09/calpain-type cysteine protease DEK1-like; K08585 calpain, invertebrate [EC:3.4.22.-]	At1g55350/8.3e-10/[OT] KOG0045 Cytosolic Ca2+-dependent cysteine protease (calpain), large subunit (EF-Hand protein superfamily)	cellular_component:GO:0005622//intracellular;molecular_function:GO:0004198//calcium-dependent cysteine-type endopeptidase activity;GO:0008270//zinc ion binding;	Fkaw02766/4.3e-15/Calpain family cysteine protease
Fkaw02772	16.7361	OLP84578.1/4.3e-28/putative DNA primase large subunit [Symbiodinium microadriaticum]	NA	sp|Q84WJ2|PRI2_ARATH/6.9e-12/Probable DNA primase large subunit OS=Arabidopsis thaliana GN=At1g67320 PE=2 SV=2	lang:109340983/2.7e-13/probable DNA primase large subunit; K02685 DNA primase large subunit	SPBC17D11.06/8.5e-13/[L] KOG2267 Eukaryotic-type DNA primase, large subunit	NA	Fkaw02772/1.1e-19/Eukaryotic and archaeal DNA primase, large subunit
Fkaw02774	11.4578	OLP84578.1/2.2e-25/putative DNA primase large subunit [Symbiodinium microadriaticum]	NA	NA	NA	NA	NA	Fkaw02774/8.2e-13/Eukaryotic and archaeal DNA primase, large subunit
Fkaw02776	13.8644	PNW78574.1/4.1e-28/hypothetical protein CHLRE_09g391600v5 [Chlamydomonas reinhardtii]	NA	sp|A8ITB0|MOC1_CHLRE/8.0e-10/Holliday junction resolvase MOC1, chloroplastic OS=Chlamydomonas reinhardtii GN=MOC1 PE=3 SV=2	lang:109362713/1.9e-16/protein NBR1 homolog; K17987 next to BRCA1 gene 1 protein	7290641/1.4e-12/[TV] KOG4297 C-type lectin	NA	Fkaw02776/2.5/Bacterial protein of unknown function (DUF898)
Fkaw02778	16.1739	OLP92178.1/7.8e-37/hypothetical protein AK812_SmicGene26041 [Symbiodinium microadriaticum]	NA	NA	NA	NA	NA	Fkaw02778/0.00013/RING-type zinc-finger
Fkaw02779	16.9017	OLP75871.1/2.5e-16/Small glutamine-rich tetratricopeptide repeat-containing protein beta [Symbiodinium microadriaticum]	NA	NA	NA	NA	NA	Fkaw02779/0.00011/Sulfite exporter TauE/SafE
Fkaw02783	26.7494	OLP89493.1/5.4e-27/Deoxyribodipyrimidine photo-lyase [Symbiodinium microadriaticum]	NA	NA	NA	NA	NA	NA
Fkaw02784	0.657778	OLQ00489.1/4.4e-54/Pentatricopeptide repeat-containing protein, chloroplastic [Symbiodinium microadriaticum]	NA	NA	NA	NA	NA	NA
Fkaw02786	0.782778	OLQ00490.1/1.7e-74/hypothetical protein AK812_SmicGene16844 [Symbiodinium microadriaticum]	NA	NA	NA	NA	NA	NA
Fkaw02789	11.6311	OLP89483.1/3.2e-36/hypothetical protein AK812_SmicGene29039 [Symbiodinium microadriaticum]	NA	NA	NA	NA	NA	Fkaw02789/1.6e-09/Tyrosine phosphatase family
Fkaw02790	7.65889	NA	XM_014037685.1/0.0/XM_014037685.1 Monoraphidium neglectum hypothetical protein mRNA	NA	NA	NA	NA	Fkaw02790/6.8e-10/Tyrosine phosphatase family
Fkaw02791	0.0305556	OLP75793.1/7.8e-141/hypothetical protein AK812_SmicGene44356 [Symbiodinium microadriaticum]	NA	NA	NA	NA	NA	Fkaw02791/0.08/Phage integrase family
Fkaw02793	0.00277778	OLP99303.1/2.9e-96/Retrovirus-related Pol polyprotein from transposon TNT 1-94 [Symbiodinium microadriaticum]	NA	sp|P92519|M810_ARATH/9.5e-09/Uncharacterized mitochondrial protein AtMg00810 OS=Arabidopsis thaliana GN=AtMg00810 PE=4 SV=1	adu:107466525/3.6e-13/LOW QUALITY PROTEIN: DNA-directed RNA polymerase II subunit 1-like; K03006 DNA-directed RNA polymerase II subunit RPB1 [EC:2.7.7.6]	At2g20460/5.1e-13/[R] KOG0017 FOG: Transposon-encoded proteins with TYA, reverse transcriptase, integrase domains in various combinations	NA	Fkaw02793/0.022/Reverse transcriptase (RNA-dependent DNA polymerase)
Fkaw02800	12.6606	OLP97132.1/1.4e-45/Serine/threonine-protein kinase AKL1 [Symbiodinium microadriaticum]	NA	sp|Q0WPH8|NEK5_ARATH/4.4e-09/Serine/threonine-protein kinase Nek5 OS=Arabidopsis thaliana GN=NEK5 PE=1 SV=1	ini:109191666/2.7e-08/serine/threonine-protein kinase Nek5-like; K08857 NIMA (never in mitosis gene a)-related kinase 1/4/5 [EC:2.7.11.1]	YBR059c/2.9e-11/[T] KOG1989 ARK protein kinase family	molecular_function:GO:0005524//ATP binding;GO:0004672//protein kinase activity;	Fkaw02800/3.3e-11/Protein kinase domain
Fkaw02801	12.8833	NA	NA	NA	NA	NA	NA	Fkaw02801/0.098/ABC transporter substrate-binding protein PnrA-like
Fkaw02807	1.14111	NA	NA	NA	NA	NA	NA	NA
Fkaw02820	15.7461	OLP89479.1/6.9e-27/hypothetical protein AK812_SmicGene29036 [Symbiodinium microadriaticum]	NA	NA	NA	NA	NA	Fkaw02820/0.053/Tetratricopeptide repeat
Fkaw02827	16.4961	OLQ09514.1/3.4e-27/Pentatricopeptide repeat-containing protein, chloroplastic [Symbiodinium microadriaticum]	NA	NA	NA	NA	NA	Fkaw02827/0.00089/Calcium-activated chloride channel
Fkaw02829	11.935	OLP98372.1/1.3e-47/3-methyl-2-oxobutanoate hydroxymethyltransferase [Symbiodinium microadriaticum]	NA	NA	NA	NA	NA	Fkaw02829/0.022/Pentatricopeptide repeat domain
Fkaw02830	3.84833	OLQ09514.1/6.5e-31/Pentatricopeptide repeat-containing protein, chloroplastic [Symbiodinium microadriaticum]	NA	NA	NA	NA	NA	NA
Fkaw02841	3.32889	OLP85122.1/2.0e-15/Copia protein [Symbiodinium microadriaticum]	NA	NA	NA	NA	NA	Fkaw02841/0.0048/Repeat domain in Vibrio, Colwellia, Bradyrhizobium and Shewanella
Fkaw02847	52.5417	OLP89479.1/2.9e-49/hypothetical protein AK812_SmicGene29036 [Symbiodinium microadriaticum]	NA	NA	NA	NA	NA	Fkaw02847/0.027/Family of unknown function with LKAAEAR motif
Fkaw02849	0.867778	XP_005768888.1/9.6e-08/hypothetical protein EMIHUDRAFT_46804, partial [Emiliania huxleyi CCMP1516] >EOD16459.1 hypothetical protein EMIHUDRAFT_46804, partial [Emiliania huxleyi CCMP1516]	NA	NA	nnu:104611452/2.1e-06/tenascin-X-like; K01076 abhydrolase domain-containing protein 17 [EC:3.1.2.22]	At4g02720/1.8e-06/[S] KOG2812 Uncharacterized conserved protein	NA	Fkaw02849/0.0027/NMT1/THI5 like
Fkaw02851	17.4528	KGN47350.1/4.3e-13/hypothetical protein Csa_6G302180 [Cucumis sativus]	NA	NA	gmx:100781711/2.8e-08/nuclear pore complex protein NUP62; K14306 nuclear pore complex protein Nup62	SPBC3D6.14c/7.6e-07/[GO] KOG4157 beta-1,6-N-acetylglucosaminyltransferase, contains WSC domain	NA	Fkaw02851/0.23/Uncharacterized conserved domain (SAYSvFN)
Fkaw02852	34.9756	XP_027190121.1/4.5e-42/microtubule-associated protein futsch-like [Cicer arietinum]	NA	sp|Q8L7F7|NUP62_ARATH/1.3e-19/Nuclear pore complex protein NUP62 OS=Arabidopsis thaliana GN=NUP62 PE=1 SV=1	nsy:104245914/1.2e-25/uncharacterized protein DDB_G0274915; K14306 nuclear pore complex protein Nup62	SPAPB1E7.04c/2.0e-23/[M] KOG4701 Chitinase	cellular_component:GO:0016020//membrane;molecular_function:GO:0004871//signal transducer activity;	Fkaw02852/1.8/Sphingolipid Delta4-desaturase (DES)
Fkaw02853	35.2706	PRW18414.1/3.3e-11/hypothetical protein C2E21_9297 [Chlorella sorokiniana]	NA	sp|Q56WH4|HDT2_ARATH/5.0e-06/Histone deacetylase HDT2 OS=Arabidopsis thaliana GN=HDT2 PE=1 SV=2	cann:107844798/3.7e-06/nuclear pore complex protein NUP62; K14306 nuclear pore complex protein Nup62	NA	NA	Fkaw02853/0.77/Family of unknown function (DUF572)
Fkaw02854	46.7294	OLQ09541.1/1.7e-20/hypothetical protein AK812_SmicGene6893 [Symbiodinium microadriaticum]	NA	NA	mpp:MICPUCDRAFT_49175/9.7e-12/hypothetical protein; K20473 neuroblastoma-amplified sequence	NA	molecular_function:GO:0008270//zinc ion binding;	Fkaw02854/0.021/Domain of unknown function (DUF4142)
Fkaw02857	11.7161	OLP80415.1/1.6e-89/hypothetical protein AK812_SmicGene39166 [Symbiodinium microadriaticum]	NA	NA	NA	NA	NA	Fkaw02857/0.15/Plant organelle RNA recognition domain
Fkaw02858	8.70889	OLP80415.1/3.0e-48/hypothetical protein AK812_SmicGene39166 [Symbiodinium microadriaticum]	NA	NA	NA	NA	NA	Fkaw02858/5.8e-11/ATPase family associated with various cellular activities (AAA)
Fkaw02859	9.445	OLQ09515.1/3.7e-69/hypothetical protein AK812_SmicGene6888 [Symbiodinium microadriaticum]	NA	NA	NA	NA	NA	NA
Fkaw02870	7.90944	OLQ09508.1/7.4e-44/Potassium voltage-gated channel subfamily H member 1 [Symbiodinium microadriaticum]	NA	NA	NA	NA	NA	Fkaw02870/7.1e-10/EF hand
Fkaw02872	7.71722	OLQ09486.1/2.0e-64/hypothetical protein AK812_SmicGene6879 [Symbiodinium microadriaticum]	NA	NA	NA	NA	NA	Fkaw02872/1.1e-06/Polyketide cyclase / dehydrase and lipid transport
Fkaw02873	7.67278	KGN46555.1/6.8e-10/hypothetical protein Csa_6G108530 [Cucumis sativus]	KP855115.1/0.0/KP855115.1 Quercus variabilis microsatellite Qv1075 sequence	NA	lang:109349122/6.9e-06/probable cytosolic oligopeptidase A; K01414 oligopeptidase A [EC:3.4.24.70]	SPBC3D6.14c/3.0e-10/[GO] KOG4157 beta-1,6-N-acetylglucosaminyltransferase, contains WSC domain	NA	Fkaw02873/0.17/Protein of unknown function (DUF2457)
Fkaw02874	9.77222	OLP77887.1/1.4e-15/Sphingomyelinase phosphodiesterase D [Symbiodinium microadriaticum]	NA	NA	NA	NA	NA	NA
Fkaw02875	9.20389	NA	NA	NA	NA	NA	NA	Fkaw02875/0.37/Ryanodine Receptor TM 4-6
Fkaw02879	19.5878	OLQ09489.1/1.4e-44/Lactoylglutathione lyase [Symbiodinium microadriaticum]	NA	sp|Q8VZ17|SUVH6_ARATH/8.0e-26/Histone-lysine N-methyltransferase, H3 lysine-9 specific SUVH6 OS=Arabidopsis thaliana GN=SUVH6 PE=1 SV=2	csat:104699243/1.4e-24/histone-lysine N-methyltransferase, H3 lysine-9 specific SUVH5-like; K11420 euchromatic histone-lysine N-methyltransferase [EC:2.1.1.43]	At2g22740_2/1.9e-25/[BK] KOG1082 Histone H3 (Lys9) methyltransferase SUV39H1/Clr4, required for transcriptional silencing	biological_process:GO:0016571//histone methylation;cellular_component:GO:0005634//nucleus;GO:0000775//chromosome, centromeric region;molecular_function:GO:0008168//methyltransferase activity;GO:0008270//zinc ion binding;GO:0008327//methyl-CpG binding;GO:0010429//methyl-CpNpN binding;GO:0010428//methyl-CpNpG binding;GO:0018024//histone-lysine N-methyltransferase activity;	Fkaw02879/4.8e-15/SET domain
Fkaw02880	13.0794	OLQ09488.1/1.0e-33/DNA-directed RNA polymerase II subunit RPB1 [Symbiodinium microadriaticum]	NA	NA	bpg:Bathy03g01360/2.4e-10/hypothetical protein; K20478 golgin subfamily B member 1	Hs9910376/1.7e-09/[D] KOG4456 Inner centromere protein (INCENP), C-terminal domain	molecular_function:GO:0035091//phosphatidylinositol binding;	Fkaw02880/1.4/Domain of unknown function (DUF1967)
Fkaw02883	15.3694	OLQ09487.1/6.8e-29/Sodium channel protein type 11 subunit alpha [Symbiodinium microadriaticum]	NA	NA	NA	NA	NA	Fkaw02883/0.00028/EF-hand domain pair
Fkaw02884	19.7178	OLP79366.1/2.6e-07/Ankyrin-2 [Symbiodinium microadriaticum]	NA	NA	mpp:MICPUCDRAFT_57092/5.7e-06/hypothetical protein; K21440 ankyrin repeat domain-containing protein 50	Hs10947056/5.1e-08/[M] KOG4177 Ankyrin	NA	Fkaw02884/6.2e-14/Ankyrin repeats (many copies)
Fkaw02886	21.7594	OLQ09492.1/1.7e-43/hypothetical protein AK812_SmicGene6872 [Symbiodinium microadriaticum]	NA	NA	NA	NA	NA	NA
Fkaw02889	1.70278	PTQ35070.1/4.4e-11/hypothetical protein MARPO_0074s0057 [Marchantia polymorpha] >PTQ35071.1 hypothetical protein MARPO_0074s0057 [Marchantia polymorpha]	NA	NA	mus:103997313/1.2e-07/thiamine transporter 2-like; K14610 solute carrier family 19 (thiamine transporter), member 2/3	CE05236/5.5e-06/[H] KOG3810 Micronutrient transporters (folate transporter family)	biological_process:GO:0006810//transport;cellular_component:GO:0016021//integral component of membrane;	Fkaw02889/1.8e-13/Reduced folate carrier
Fkaw02890	20.065	OLQ09491.1/5.6e-57/Far upstream element-binding protein 2 [Symbiodinium microadriaticum]	NA	sp|Q9FVQ1|NUCL1_ARATH/2.6e-08/Nucleolin 1 OS=Arabidopsis thaliana GN=NUCL1 PE=1 SV=1	lang:109346085/4.7e-07/protein BTR1-like; K14944 RNA-binding protein Nova	At1g48920/6.1e-08/[K] KOG4210 Nuclear localization sequence binding protein	NA	Fkaw02890/4.8e-16/KH domain
Fkaw02891	0.00888889	OLP92179.1/1.6e-61/putative transposon protein [Symbiodinium microadriaticum]	NA	NA	NA	NA	NA	Fkaw02891/1.4e-17/Reverse transcriptase (RNA-dependent DNA polymerase)
Fkaw02898	9.90167	OLP95960.1/4.0e-12/hypothetical protein AK812_SmicGene21851 [Symbiodinium microadriaticum]	NA	NA	NA	NA	NA	NA
Fkaw02900	6.29389	NA	NA	NA	NA	NA	NA	NA
Fkaw02901	2.50278	PNR55603.1/9.1e-23/hypothetical protein PHYPA_006500 [Physcomitrella patens]	NA	sp|B9DFG3|ISE2_ARATH/2.9e-23/DExH-box ATP-dependent RNA helicase DExH15 chloroplastic OS=Arabidopsis thaliana GN=ISE2 PE=1 SV=2	apro:F751_4582/1.3e-20/Superkiller viralicidic activity 2-like 2; K12598 ATP-dependent RNA helicase DOB1 [EC:3.6.4.13]	At1g70070/6.7e-23/[A] KOG0947 Cytoplasmic exosomal RNA helicase SKI2, DEAD-box superfamily	NA	Fkaw02901/2.3e-07/DEAD/DEAH box helicase
Fkaw02909	10.7394	OLP91909.1/7.5e-24/Caltractin ICL1f [Symbiodinium microadriaticum]	NA	NA	NA	NA	NA	Fkaw02909/8e-06/Tetratricopeptide repeat
Fkaw02910	10.3772	OLQ09533.1/5.5e-27/Vegetative incompatibility protein HET-E-1 [Symbiodinium microadriaticum]	NA	NA	NA	NA	NA	Fkaw02910/0.002/Domain of unknown function (DUF4925)
Fkaw02913	16.6544	OLP86236.1/5.3e-09/Mitogen-activated protein kinase 13 [Symbiodinium microadriaticum]	NA	NA	NA	NA	NA	Fkaw02913/0.12/Centrosome localisation domain of PPC89
Fkaw02929	0.383333	OLP95558.1/1.2e-10/hypothetical protein AK812_SmicGene22297 [Symbiodinium microadriaticum]	NA	NA	NA	NA	NA	NA
Fkaw02933	0.381667	OLP77236.1/2.8e-36/LINE-1 reverse transcriptase-like [Symbiodinium microadriaticum]	NA	NA	NA	NA	NA	NA
Fkaw02935	6.12944	OLP95558.1/3.6e-24/hypothetical protein AK812_SmicGene22297 [Symbiodinium microadriaticum]	NA	NA	NA	NA	NA	NA
Fkaw02939	8.81278	NA	NA	NA	NA	NA	NA	Fkaw02939/6.5e-12/CD36 family
Fkaw02944	43.4911	OLQ15109.1/5.3e-74/hypothetical protein AK812_SmicGene696 [Symbiodinium microadriaticum]	NA	NA	NA	NA	NA	NA
Fkaw02951	32.5011	OLQ09533.1/6.4e-26/Vegetative incompatibility protein HET-E-1 [Symbiodinium microadriaticum]	NA	sp|Q8L850|PI5K9_ARATH/1.1e-14/Phosphatidylinositol 4-phosphate 5-kinase 9 OS=Arabidopsis thaliana GN=PIP5K9 PE=1 SV=2	han:110867590/6.1e-20/phosphatidylinositol 4-phosphate 5-kinase 9-like; K00889 1-phosphatidylinositol-4-phosphate 5-kinase [EC:2.7.1.68]	At3g09920/2.5e-14/[T] KOG0229 Phosphatidylinositol-4-phosphate 5-kinase	NA	Fkaw02951/5.2e-16/MORN repeat
Fkaw02955	3.76889	NA	NA	NA	NA	NA	NA	NA
Fkaw02958	17.9844	OLP99167.1/5.4e-71/ATP-dependent DNA helicase PIF1 [Symbiodinium microadriaticum]	NA	NA	ppp:112273436/2.9e-20/ATP-dependent DNA helicase PIF1-like isoform X1; K15255 ATP-dependent DNA helicase PIF1 [EC:3.6.4.12]	YML061c/1.4e-31/[D] KOG0987 DNA helicase PIF1/RRM3	NA	Fkaw02958/5.2e-28/PIF1-like helicase
Fkaw02959	20.6139	OLQ07516.1/2.5e-32/Phosphoserine aminotransferase [Symbiodinium microadriaticum]	NA	NA	NA	NA	NA	Fkaw02959/0.015/Leucine Rich repeat
Fkaw02962	1.97833	NA	NA	NA	NA	NA	NA	NA
Fkaw02965	12.5144	PNW82894.1/3.2e-08/hypothetical protein CHLRE_06g298600v5 [Chlamydomonas reinhardtii]	NA	NA	hbr:110671714/5.3e-07/ubiquitin carboxyl-terminal hydrolase 18-like; K11855 ubiquitin carboxyl-terminal hydrolase 36/42 [EC:3.4.19.12]	NA	NA	Fkaw02965/1.6e-09/MYND finger
Fkaw02967	8.87	OLQ04240.1/1.3e-41/hypothetical protein AK812_SmicGene12698 [Symbiodinium microadriaticum]	NA	NA	NA	NA	NA	Fkaw02967/0.025/CsbD-like
Fkaw02968	63.6211	OLP99373.1/8.5e-59/Dynein gamma chain, flagellar outer arm [Symbiodinium microadriaticum]	NA	sp|Q39575|DYHG_CHLRE/1.2e-14/Dynein gamma chain, flagellar outer arm OS=Chlamydomonas reinhardtii GN=ODA2 PE=1 SV=1	cre:CHLREDRAFT_155136/2.4e-17/ODA2; flagellar outer dynein arm heavy chain gamma; K10408 dynein heavy chain, axonemal	Hs19115954/7.0e-10/[Z] KOG3595 Dyneins, heavy chain	biological_process:GO:0007018//microtubule-based movement;cellular_component:GO:0030286//dynein complex;molecular_function:GO:0005524//ATP binding;GO:0003777//microtubule motor activity;GO:0016887//ATPase activity;	Fkaw02968/1.1e-23/Dynein heavy chain and region D6 of dynein motor
Fkaw02976	2.90444	NA	NA	NA	NA	NA	NA	NA
Fkaw02977	11.5178	OLQ05940.1/2.5e-11/hypothetical protein AK812_SmicGene10813 [Symbiodinium microadriaticum]	NA	NA	NA	NA	NA	Fkaw02977/0.11/Protein of unknown function (DUF1418)
Fkaw02981	1.225	OLP99373.1/2.2e-82/Dynein gamma chain, flagellar outer arm [Symbiodinium microadriaticum]	NA	NA	NA	NA	biological_process:GO:0007018//microtubule-based movement;cellular_component:GO:0030286//dynein complex;molecular_function:GO:0005524//ATP binding;GO:0003777//microtubule motor activity;GO:0016887//ATPase activity;	NA
Fkaw02982	15.3783	NA	NA	NA	NA	NA	NA	NA
Fkaw02985	3.03333	OLQ05919.1/1.1e-10/Pentatricopeptide repeat-containing protein, mitochondrial [Symbiodinium microadriaticum]	NA	NA	NA	NA	NA	Fkaw02985/0.00015/PPR repeat family
Fkaw02986	8.35722	OLQ09011.1/5.6e-25/Pentatricopeptide repeat-containing protein MRL1, chloroplastic [Symbiodinium microadriaticum]	NA	NA	mng:MNEG_2776/3.0e-06/Pentatricopeptide repeat-containing protein; K17710 pentatricopeptide repeat domain-containing protein 1	NA	NA	Fkaw02986/0.16/PPR repeat family
Fkaw02989	30.9628	OLP94464.1/4.5e-16/Aflatoxin B1 aldehyde reductase member 4 [Symbiodinium microadriaticum]	NA	sp|Q39030|KPK2_ARATH/1.4e-08/Serine/threonine-protein kinase AtPK2/AtPK19 OS=Arabidopsis thaliana GN=ATPK2 PE=1 SV=2	ccav:112518681/6.1e-09/serine/threonine-protein kinase AtPK2/AtPK19-like; K04688 ribosomal protein S6 kinase beta [EC:2.7.11.1]	YBR028c/3.0e-09/[RT] KOG0598 Ribosomal protein S6 kinase and related proteins	NA	Fkaw02989/1e-16/Protein kinase domain
Fkaw02993	0	OLQ04843.1/2.3e-156/hypothetical protein AK812_SmicGene12066 [Symbiodinium microadriaticum]	NA	NA	NA	NA	NA	Fkaw02993/4.7e-10/Reverse transcriptase (RNA-dependent DNA polymerase)
Fkaw02995	32.1217	OLQ08998.1/2.1e-86/Potassium voltage-gated channel subfamily D member 3 [Symbiodinium microadriaticum]	NA	NA	mpp:MICPUCDRAFT_65205/1.6e-21/voltage-gated ion channel superfamily; K04885 potassium voltage-gated channel Shab-related subfamily B member 1	CE17658/1.8e-21/[P] KOG3713 Voltage-gated K+ channel KCNB/KCNC	biological_process:GO:0071805//potassium ion transmembrane transport;cellular_component:GO:0016021//integral component of membrane;GO:0008076//voltage-gated potassium channel complex;molecular_function:GO:0005249//voltage-gated potassium channel activity;	Fkaw02995/2.3e-21/Ion transport protein
Fkaw02999	9.21	OLQ09000.1/7.0e-34/Lon protease-like, mitochondrial [Symbiodinium microadriaticum]	NA	sp|Q00WL5|LONM_OSTTA/5.3e-12/Lon protease homolog, mitochondrial OS=Ostreococcus tauri GN=Ot13g03040 PE=3 SV=2	ppp:112290438/4.6e-13/lon protease homolog 1, mitochondrial-like; K08675 ATP-dependent Lon protease [EC:3.4.21.53]	SPAC22F3.06c/1.2e-11/[O] KOG2004 Mitochondrial ATP-dependent protease PIM1/LON	NA	Fkaw02999/2.4e-08/ATP-dependent protease La (LON) substrate-binding domain
Fkaw03000	11.9161	NA	NA	NA	NA	NA	NA	NA
Fkaw03005	34.4506	OLQ09003.1/1.6e-52/Coiled-coil domain-containing protein 39 [Symbiodinium microadriaticum]	NA	sp|A8IQE0|CCD39_CHLRE/1.3e-11/Coiled-coil domain-containing protein 39 OS=Chlamydomonas reinhardtii GN=CCDC39 PE=1 SV=1	NA	NA	biological_process:GO:0003341//cilium movement;GO:0036159//inner dynein arm assembly;cellular_component:GO:0005930//axoneme;	Fkaw03005/0.11/JNK_SAPK-associated protein-1
Fkaw03019	9.76889	OTG02759.1/9.1e-35/hypothetical protein HannXRQ_Chr13g0416651 [Helianthus annuus]	XM_005819939.1/0.0/XM_005819939.1 Guillardia theta CCMP2712 hypothetical protein (GUITHDRAFT_120801) mRNA, complete cds	sp|Q7XYY2|MED25_ARATH/2.5e-15/Mediator of RNA polymerase II transcription subunit 25 OS=Arabidopsis thaliana GN=MED25 PE=1 SV=1	bdi:100843505/4.0e-18/mediator of RNA polymerase II transcription subunit 25 isoform X2; K15168 mediator of RNA polymerase II transcription subunit 25	CE03633/4.9e-17/[R] KOG1721 FOG: Zn-finger	molecular_function:GO:0003723//RNA binding;	Fkaw03019/0.0019/NADH ubiquinone oxidoreductase, 20 Kd subunit
Fkaw03021	23.1589	NA	NA	NA	NA	NA	NA	NA
Fkaw03022	14.4078	NA	AF542038.1/0.0/AF542038.1 Griffithsia japonica protein disulfide isomerase 2 precursor, mRNA, partial cds	NA	NA	NA	NA	NA
Fkaw03024	2.50056	OLQ08720.1/9.6e-29/Adhesive plaque matrix protein [Symbiodinium microadriaticum]	NA	NA	NA	NA	NA	Fkaw03024/3e-09/SET domain
Fkaw03033	9.06722	OLP85441.1/1.4e-79/DNA replication licensing factor mcm5-A [Symbiodinium microadriaticum]	NA	sp|Q8LES0|CSTR5_ARATH/6.3e-31/CMP-sialic acid transporter 5 OS=Arabidopsis thaliana GN=At5g65000 PE=2 SV=1	oeu:111390072/1.2e-34/CMP-sialic acid transporter 5-like; K15272 solute carrier family 35 (UDP-sugar transporter), member A1/2/3	At5g65000/1.0e-23/[G] KOG2234 Predicted UDP-galactose transporter	cellular_component:GO:0016021//integral component of membrane;GO:0000139//Golgi membrane;molecular_function:GO:0005351//sugar:proton symporter activity;	Fkaw03033/1.9e-22/Nucleotide-sugar transporter
Fkaw03038	29.5622	OLP85450.1/2.2e-43/Vacuolar transporter chaperone 2 [Symbiodinium microadriaticum]	NA	NA	NA	SPBC21B10.04c/1.6e-09/[UO] KOG4580 Component of vacuolar transporter chaperone (Vtc) involved in vacuole fusion	NA	Fkaw03038/1.4e-09/Domain of unknown function (DUF202)
Fkaw03042	18.4311	OLQ09003.1/2.9e-121/Coiled-coil domain-containing protein 39 [Symbiodinium microadriaticum]	NA	NA	NA	NA	NA	Fkaw03042/0.004/Golgin subfamily A member 5
Fkaw03046	7.32667	NA	NA	NA	NA	NA	NA	NA
Fkaw03051	13.6517	NA	NA	NA	NA	NA	NA	NA
Fkaw03060	28.7711	NA	NA	NA	NA	NA	NA	NA
Fkaw03062	25.6867	OLP94179.1/2.6e-23/hypothetical protein AK812_SmicGene23847 [Symbiodinium microadriaticum]	NA	NA	NA	NA	NA	NA
Fkaw03064	23.5	OLP86843.1/3.1e-18/hypothetical protein AK812_SmicGene31998 [Symbiodinium microadriaticum]	NA	NA	NA	NA	NA	NA
Fkaw03067	5.02111	OLQ03456.1/5.8e-18/3-hydroxybutyryl-CoA dehydratase-like protein, mitochondrial [Symbiodinium microadriaticum]	NA	sp|Q9LK27|GTE8_ARATH/2.1e-06/Transcription factor GTE8 OS=Arabidopsis thaliana GN=GTE8 PE=2 SV=2	nto:104089451/9.4e-12/nuclear pore complex protein NUP62; K14306 nuclear pore complex protein Nup62	YGR159c/1.6e-09/[K] KOG4210 Nuclear localization sequence binding protein	NA	Fkaw03067/0.031/Protein of unknown function (DUF1659)
Fkaw03071	20.0611	OLP98652.1/1.9e-95/Phytanoyl-CoA dioxygenase domain-containing protein 1 [Symbiodinium microadriaticum]	NA	sp|Q65WW7|PAHX2_ORYSJ/5.2e-39/Phytanoyl-CoA dioxygenase 2 OS=Oryza sativa subsp. japonica GN=Os05g0473900 PE=2 SV=1	peq:110025823/2.8e-42/phytanoyl-CoA dioxygenase isoform X1; K00477 phytanoyl-CoA hydroxylase [EC:1.14.11.18]	At2g01490/1.3e-35/[I] KOG3290 Peroxisomal phytanoyl-CoA hydroxylase	NA	Fkaw03071/2.1e-31/Phytanoyl-CoA dioxygenase (PhyH)
Fkaw03072	4.42389	NA	NA	NA	NA	NA	NA	NA
Fkaw03085	9.51611	OLP98651.1/1.8e-28/Mitochondrial metal transporter 2 [Symbiodinium microadriaticum]	NA	NA	NA	YPL224c/1.9e-06/[P] KOG1485 Mitochondrial Fe2+ transporter MMT1 and related transporters (cation diffusion facilitator superfamily)	NA	Fkaw03085/3.9e-18/Cation efflux family
Fkaw03103	0.112222	OLQ10323.1/1.0e-29/hypothetical protein AK812_SmicGene6048 [Symbiodinium microadriaticum]	NA	NA	NA	NA	NA	Fkaw03103/0.014/Parvovirus non-structural protein NS1
Fkaw03105	47.4772	OLP98640.1/1.9e-29/hypothetical protein AK812_SmicGene18873 [Symbiodinium microadriaticum]	NA	sp|Q9CA42|CRWN3_ARATH/1.6e-06/Protein CROWDED NUCLEI 3 OS=Arabidopsis thaliana GN=CRWN3 PE=1 SV=1	bna:106440516/1.4e-07/eukaryotic translation initiation factor 3 subunit A isoform X1; K03254 translation initiation factor 3 subunit A	7292701_2/9.1e-13/[S] KOG4415 Uncharacterized conserved protein	NA	Fkaw03105/7.7/Uncharacterised protein family (UPF0184)
Fkaw03111	2.51722	OLP98643.1/3.8e-24/Ankyrin-1 [Symbiodinium microadriaticum]	NA	NA	NA	NA	NA	NA
Fkaw03113	3.84389	OLP98644.1/3.8e-89/Potassium voltage-gated channel subfamily B member 2 [Symbiodinium microadriaticum]	NA	NA	NA	NA	NA	Fkaw03113/2.2e-12/Protein of unknown function (DUF563)
Fkaw03117	6.61111	OLP98644.1/5.4e-42/Potassium voltage-gated channel subfamily B member 2 [Symbiodinium microadriaticum]	NA	NA	NA	NA	NA	NA
Fkaw03123	12.4039	OAO16484.1/5.5e-09/armadillo/beta-catenin-like repeat-containing protein [Blastocystis sp. ATCC 50177/Nand II]	NA	NA	NA	NA	NA	Fkaw03123/0.0012/HEAT repeats
Fkaw03124	16.0261	KOO22483.1/1.4e-07/ran-binding protein [Chrysochromulina sp. CCMP291]	NA	NA	NA	CE26971/2.1e-08/[YU] KOG2171 Karyopherin (importin) beta 3	NA	Fkaw03124/0.00017/non-SMC mitotic condensation complex subunit 1
Fkaw03127	15.9667	OLP93685.1/5.9e-90/Ribonuclease BN [Symbiodinium microadriaticum]	NA	NA	ppp:112290997/6.9e-26/uncharacterized protein LOC112290997; K00784 ribonuclease Z [EC:3.1.26.11]	Hs8922122/4.8e-28/[R] KOG2121 Predicted metal-dependent hydrolase (beta-lactamase superfamily)	biological_process:GO:0042779//tRNA 3'-trailer cleavage;molecular_function:GO:0016891//endoribonuclease activity, producing 5'-phosphomonoesters;	Fkaw03127/5.4e-07/Beta-lactamase superfamily domain
Fkaw03128	14.6844	NA	NA	NA	NA	NA	NA	NA
Fkaw03135	56.7439	NA	NA	NA	NA	NA	NA	NA
Fkaw03136	17.7961	OLQ15496.1/2.7e-41/Replication protein A 32 kDa subunit B [Symbiodinium microadriaticum]	NA	NA	ppp:112277737/1.3e-10/replication protein A 32 kDa subunit A-like; K10739 replication factor A2	NA	biological_process:GO:0006281//DNA repair;GO:0006260//DNA replication;GO:0006310//DNA recombination;cellular_component:GO:0005634//nucleus;molecular_function:GO:0003677//DNA binding;GO:0003676//nucleic acid binding;	Fkaw03136/6.2e-05/RecQ-mediated genome instability protein 2
Fkaw03138	13.9017	OLP93664.1/3.3e-84/UDP-N-acetylglucosamine--peptide N-acetylglucosaminyltransferase 110 kDa subunit [Symbiodinium microadriaticum]	NA	NA	NA	NA	NA	Fkaw03138/1.7e-11/Tetratricopeptide repeat
Fkaw03139	15.0006	OLP93664.1/8.1e-121/UDP-N-acetylglucosamine--peptide N-acetylglucosaminyltransferase 110 kDa subunit [Symbiodinium microadriaticum]	NA	sp|O82422|SPY_HORVU/1.2e-06/Probable UDP-N-acetylglucosamine--peptide N-acetylglucosaminyltransferase SPINDLY OS=Hordeum vulgare GN=SPY PE=2 SV=1	bvg:104889767/2.7e-11/probable UDP-N-acetylglucosamine--peptide N-acetylglucosaminyltransferase SEC; K09667 protein O-GlcNAc transferase [EC:2.4.1.255]	NA	NA	Fkaw03139/3.2e-38/Tetratricopeptide repeat
Fkaw03140	23.5856	OLP93668.1/2.5e-38/hypothetical protein AK812_SmicGene24403 [Symbiodinium microadriaticum]	NA	sp|Q9C9U5|SIS8_ARATH/1.8e-11/Probable serine/threonine-protein kinase SIS8 OS=Arabidopsis thaliana GN=SIS8 PE=1 SV=1	sbi:8059618/3.9e-11/serine/threonine-protein kinase CTR1; K14510 serine/threonine-protein kinase CTR1 [EC:2.7.11.1]	At1g73660/4.2e-11/[T] KOG0192 Tyrosine kinase specific for activated (GTP-bound) p21cdc42Hs	NA	Fkaw03140/2.8e-10/Protein tyrosine kinase
Fkaw03145	18.8794	NA	NA	NA	NA	NA	NA	Fkaw03145/0.27/FMRFamide related peptide family
Fkaw03163	15.1211	OLQ08741.1/5.4e-105/Calcium-dependent protein kinase 12 [Symbiodinium microadriaticum]	NA	sp|Q9FKW4|CDPKS_ARATH/4.2e-35/Calcium-dependent protein kinase 28 OS=Arabidopsis thaliana GN=CPK28 PE=1 SV=1	ccaj:109816687/2.8e-36/calcium-dependent protein kinase 19-like; K13412 calcium-dependent protein kinase [EC:2.7.11.1]	At5g66210/9.7e-35/[T] KOG0032 Ca2+/calmodulin-dependent protein kinase, EF-Hand protein superfamily	NA	Fkaw03163/1.6e-43/Protein kinase domain
Fkaw03164	30.1994	NA	NA	NA	NA	NA	NA	Fkaw03164/2.1e-18/Calcium-activated chloride channel
Fkaw03167	18.1089	NA	NA	NA	NA	NA	NA	Fkaw03167/0.0003/Calcium-activated chloride channel
Fkaw03171	37.8006	OLQ08712.1/5.5e-50/Adenylate cyclase [Symbiodinium microadriaticum]	NA	NA	gsl:Gasu_19070/2.1e-08/glycyl-tRNA synthetase; K01880 glycyl-tRNA synthetase [EC:6.1.1.14]	CE29472/3.8e-11/[J] KOG2298 Glycyl-tRNA synthetase and related class II tRNA synthetase	NA	NA
Fkaw03180	7.945	OLQ08745.1/5.0e-14/hypothetical protein AK812_SmicGene7716 [Symbiodinium microadriaticum]	NA	NA	NA	NA	NA	NA
Fkaw03181	14.26	OLQ08745.1/4.3e-26/hypothetical protein AK812_SmicGene7716 [Symbiodinium microadriaticum]	NA	NA	NA	NA	NA	Fkaw03181/0.91/Nuclear receptor-binding factor 2, autophagy regulator
Fkaw03190	4.35389	NA	NA	NA	NA	NA	NA	NA
Fkaw03192	6.50833	OLQ13570.1/1.1e-07/hypothetical protein AK812_SmicGene2429 [Symbiodinium microadriaticum]	NA	NA	NA	NA	NA	Fkaw03192/0.00019/Ankyrin repeats (3 copies)
Fkaw03195	13.9572	OTG34490.1/7.4e-24/hypothetical protein HannXRQ_Chr02g0046411 [Helianthus annuus]	EU532346.1/0.0/EU532346.1 Gossypium barbadense clone I14-13 ISSR marker genomic sequence	sp|B0Z587|YCF2_OENGL/2.7e-12/Protein Ycf2 OS=Oenothera glazioviana GN=ycf2-A PE=3 SV=1	lang:109349122/5.9e-17/probable cytosolic oligopeptidase A; K01414 oligopeptidase A [EC:3.4.24.70]	SPBC3D6.14c/4.2e-16/[GO] KOG4157 beta-1,6-N-acetylglucosaminyltransferase, contains WSC domain	NA	Fkaw03195/0.00011/Cwf15/Cwc15 cell cycle control protein
Fkaw03196	13.7106	OLP79988.1/2.0e-15/Peptidyl-prolyl cis-trans isomerase NIMA-interacting 1 [Symbiodinium microadriaticum]	NA	NA	var:108330737/2.5e-06/peptidyl-prolyl cis-trans isomerase NIMA-interacting 4; K09579 peptidyl-prolyl cis-trans isomerase NIMA-interacting 4 [EC:5.2.1.8]	YJR017c/9.2e-10/[O] KOG3259 Peptidyl-prolyl cis-trans isomerase	NA	Fkaw03196/0.12/Interleukin 22 IL-10-related T-cell-derived-inducible factor
Fkaw03205	20.0572	PNW72906.1/5.3e-12/hypothetical protein CHLRE_14g611150v5 [Chlamydomonas reinhardtii]	NA	sp|Q93YR3|F10AL_ARATH/3.6e-07/FAM10 family protein At4g22670 OS=Arabidopsis thaliana GN=At4g22670 PE=1 SV=1	sbi:110434441/1.0e-11/FAM10 family protein At4g22670; K09560 suppressor of tumorigenicity protein 13	Hs7706501/1.4e-12/[S] KOG4672 Uncharacterized conserved low complexity protein	NA	Fkaw03205/0.18/pKID domain
Fkaw03207	15.9256	NA	NA	NA	NA	NA	NA	NA
Fkaw03209	28.025	NA	NA	NA	NA	NA	NA	NA
Fkaw03221	16.4617	XP_020395843.2/1.3e-27/uncharacterized protein DDB_G0271670, partial [Zea mays]	NA	sp|Q06R68|YCF2_JASNU/1.5e-20/Protein Ycf2 OS=Jasminum nudiflorum GN=ycf2-A PE=3 SV=1	pavi:110767975/3.5e-19/alpha-L-fucosidase 2; K15923 alpha-L-fucosidase 2 [EC:3.2.1.51]	SPBC3D6.14c/3.6e-17/[GO] KOG4157 beta-1,6-N-acetylglucosaminyltransferase, contains WSC domain	NA	Fkaw03221/0.00016/Protein of unknown function (DUF445)
Fkaw03229	4.89444	OLP93669.1/4.5e-87/Peroxisomal membrane protein 2 [Symbiodinium microadriaticum]	NA	NA	NA	NA	NA	Fkaw03229/3.4e-05/Sulfotransferase family
Fkaw03234	23.505	OLP93661.1/1.5e-46/Protein roadkill [Symbiodinium microadriaticum]	NA	NA	NA	NA	NA	Fkaw03234/0.0011/BTB/POZ domain
Fkaw03239	0.0194444	OLP82128.1/9.4e-116/Multidrug resistance protein 1A [Symbiodinium microadriaticum]	NA	NA	NA	NA	NA	Fkaw03239/0.01/FlxA-like protein
Fkaw03243	6.51833	OLP96869.1/2.9e-44/putative RNA pseudouridine synthase YlyB [Symbiodinium microadriaticum]	NA	sp|Q5Z8P2|PUS2_ORYSJ/7.2e-10/RNA pseudouridine synthase 2, chloroplastic OS=Oryza sativa subsp. japonica GN=Os06g0717400 PE=2 SV=1	cmax:111496217/7.4e-12/RNA pseudouridine synthase 2, chloroplastic; K06180 23S rRNA pseudouridine1911/1915/1917 synthase [EC:5.4.99.23]	CE11898/1.6e-12/[A] KOG1919 RNA pseudouridylate synthases	NA	Fkaw03243/5.5e-21/RNA pseudouridylate synthase
Fkaw03245	26.3933	OLP93657.1/1.3e-65/NFX1-type zinc finger-containing protein 1 [Symbiodinium microadriaticum]	NA	NA	gsl:Gasu_56340/2.6e-06/GTP-binding protein isoform 1; K22698 protein SEY1 [EC:3.6.5.-]	NA	NA	NA
Fkaw03247	43.7272	OLP93678.1/8.8e-46/NFX1-type zinc finger-containing protein 1 [Symbiodinium microadriaticum]	NA	sp|Q9FJR0|RENT1_ARATH/5.2e-16/Regulator of nonsense transcripts 1 homolog OS=Arabidopsis thaliana GN=UPF1 PE=1 SV=2	bpg:Bathy03g00740/7.6e-17/intron-binding protein aquarius; K12874 intron-binding protein aquarius	Hs14786304_1/1.9e-37/[L] KOG1807 Helicases	cellular_component:GO:0071203//WASH complex;	Fkaw03247/2.6e-30/AAA domain
Fkaw03252	7.54444	OLQ02094.1/2.8e-48/hypothetical protein AK812_SmicGene15103 [Symbiodinium microadriaticum]	NA	NA	NA	NA	NA	Fkaw03252/0.05/Domain of unknown function (DUF4361)
Fkaw03261	32.4583	OLP75544.1/2.7e-15/hypothetical protein AK812_SmicGene44640 [Symbiodinium microadriaticum]	NA	NA	NA	NA	NA	Fkaw03261/0.0082/Liver-expressed antimicrobial peptide 2 precursor (LEAP-2)
Fkaw03263	10.1211	OLP93490.1/1.8e-10/Pentatricopeptide repeat-containing protein, chloroplastic [Symbiodinium microadriaticum]	NA	NA	NA	NA	NA	NA
Fkaw03270	6.44333	OLP79167.1/2.7e-18/Pentatricopeptide repeat-containing protein, chloroplastic [Symbiodinium microadriaticum]	NA	sp|Q9ZUA2|PP141_ARATH/4.0e-08/Pentatricopeptide repeat-containing protein At2g01740 OS=Arabidopsis thaliana GN=At2g01740 PE=3 SV=1	bna:106421952/1.9e-07/pentatricopeptide repeat-containing protein At5g61990, mitochondrial-like; K17964 leucine-rich PPR motif-containing protein, mitochondrial	Hs18959202/7.2e-08/[A] KOG4318 Bicoid mRNA stability factor	NA	Fkaw03270/3.1e-11/PPR repeat family
Fkaw03271	6.26389	OLQ05782.1/2.2e-15/Pentatricopeptide repeat-containing protein, mitochondrial [Symbiodinium microadriaticum]	NA	sp|Q5G1S8|PP241_ARATH/7.5e-10/Pentatricopeptide repeat-containing protein At3g18110, chloroplastic OS=Arabidopsis thaliana GN=EMB1270 PE=2 SV=2	apro:F751_0570/7.9e-09/Pentatricopeptide repeat-containing protein; K17710 pentatricopeptide repeat domain-containing protein 1	At3g18110/1.7e-09/[R] KOG4197 FOG: PPR repeat	NA	Fkaw03271/1.6e-18/Pentatricopeptide repeat domain
Fkaw03272	4.97056	OLP94462.1/9.9e-47/Ankyrin-3 [Symbiodinium microadriaticum]	NA	NA	NA	NA	NA	Fkaw03272/0.4/Domain of unknown function (DUF202)
Fkaw03274	0.145556	OLQ01128.1/8.3e-27/Titin [Symbiodinium microadriaticum]	NA	NA	NA	Hs19747267/1.0e-13/[Z] KOG0613 Projectin/twitchin and related proteins	cellular_component:GO:0016021//integral component of membrane;	Fkaw03274/2.1e-22/Fibronectin type III domain
Fkaw03278	4.82889	OSX77342.1/4.0e-06/hypothetical protein BU14_0152s0037 [Porphyra umbilicalis]	NA	NA	NA	NA	NA	Fkaw03278/0.24/Xyloglucan fucosyltransferase
Fkaw03285	3.36	XP_024962568.1/5.1e-07/putative protein TPRXL, partial [Cynara cardunculus var. scolymus]	NA	NA	NA	SPBC3D6.14c/3.8e-07/[GO] KOG4157 beta-1,6-N-acetylglucosaminyltransferase, contains WSC domain	NA	Fkaw03285/7.8e-07/N-acetylmuramoyl-l-alanine amidase
Fkaw03286	2.69944	XP_005763048.1/1.1e-12/hypothetical protein EMIHUDRAFT_215347 [Emiliania huxleyi CCMP1516] >EOD10619.1 hypothetical protein EMIHUDRAFT_215347 [Emiliania huxleyi CCMP1516]	XM_003061570.1/0.0/XM_003061570.1 Micromonas pusilla CCMP1545 predicted protein, mRNA	NA	NA	NA	cellular_component:GO:0016021//integral component of membrane;	Fkaw03286/0.00031/Thiazole biosynthesis protein ThiG
Fkaw03288	23.3889	OLQ05780.1/1.9e-10/hypothetical protein AK812_SmicGene10979 [Symbiodinium microadriaticum]	NA	NA	NA	NA	NA	NA
Fkaw03293	2.10778	OSX75194.1/8.2e-06/hypothetical protein BU14_0249s0013 [Porphyra umbilicalis]	NA	NA	NA	NA	NA	Fkaw03293/4e-05/NAD(P)-binding Rossmann-like domain
Fkaw03294	4.51389	NA	NA	NA	NA	NA	NA	Fkaw03294/0.063/Type II secretion system (T2SS), protein F
Fkaw03295	4.76389	OLQ05798.1/4.4e-12/hypothetical protein AK812_SmicGene10986 [Symbiodinium microadriaticum]	NA	sp|Q9C6B6|HRD3B_ARATH/8.7e-07/ERAD-associated E3 ubiquitin-protein ligase component HRD3B OS=Arabidopsis thaliana GN=HRD3B PE=3 SV=1	pxb:103946929/4.9e-07/ERAD-associated E3 ubiquitin-protein ligase component HRD3A-like; K14026 SEL1 protein	At1g73570/2.0e-06/[MOT] KOG1550 Extracellular protein SEL-1 and related proteins	NA	Fkaw03295/4.6e-08/Sel1 repeat
Fkaw03298	6.04333	OLP79496.1/1.0e-18/hypothetical protein AK812_SmicGene40212 [Symbiodinium microadriaticum]	NA	NA	NA	NA	NA	NA
Fkaw03301	6.30444	NA	NA	NA	NA	NA	NA	NA
Fkaw03303	17.7039	ABV49397.1/3.1e-62/hypothetical protein [Karenia brevis]	NA	NA	NA	NA	biological_process:GO:0033194//response to hydroperoxide;cellular_component:GO:0005829//cytosol;	Fkaw03303/1.3e-29/Peroxide stress protein YaaA
Fkaw03305	5.66111	OLQ00973.1/4.2e-27/Cation channel sperm-associated protein 1 [Symbiodinium microadriaticum]	NA	NA	NA	NA	NA	NA
Fkaw03306	29.37	OLP81638.1/1.9e-40/Acetyl-CoA carboxylase 1 [Symbiodinium microadriaticum]	NA	sp|B9FK36|ACC2_ORYSJ/2.0e-12/Acetyl-CoA carboxylase 2 OS=Oryza sativa subsp. japonica GN=ACC2 PE=3 SV=2	mpp:MICPUCDRAFT_31755/6.7e-13/acetyl-coa carboxylase; K11262 acetyl-CoA carboxylase / biotin carboxylase 1 [EC:6.4.1.2 6.3.4.14 2.1.3.15]	SPAC56E4.04c/1.3e-14/[I] KOG0368 Acetyl-CoA carboxylase	NA	Fkaw03306/0.00049/Carboxyl transferase domain
Fkaw03307	11.7544	NA	NA	NA	NA	NA	NA	NA
Fkaw03316	0	OLP79691.1/1.9e-46/putative 149 kDa protein [Symbiodinium microadriaticum]	NA	NA	thj:104807150/1.0e-06/uncharacterized protein LOC104807150 isoform X1; K18195 rhamnogalacturonan endolyase [EC:4.2.2.23]	CE24887/1.4e-20/[R] KOG1075 FOG: Reverse transcriptase	NA	Fkaw03316/6.7e-13/Reverse transcriptase (RNA-dependent DNA polymerase)
Fkaw03320	31.815	NA	NA	NA	NA	NA	NA	NA
Fkaw03321	14.1033	GAX26491.1/1.1e-69/hypothetical protein FisN_23Lh016 [Fistulifera solaris]	NA	sp|F4IQK5|VCL21_ARATH/2.6e-20/Vicilin-like seed storage protein At2g18540 OS=Arabidopsis thaliana GN=At2g18540 PE=3 SV=1	lang:109362713/1.1e-20/protein NBR1 homolog; K17987 next to BRCA1 gene 1 protein	7300238/1.0e-22/[G] KOG2806 Chitinase	NA	Fkaw03321/1.8e-05/Plasmodium histidine-rich protein (HRPII/III)
Fkaw03322	19.2489	OLQ07385.1/1.7e-18/putative tRNA/rRNA methyltransferase Rv0881 [Symbiodinium microadriaticum]	NA	NA	NA	NA	NA	Fkaw03322/0.00018/Torus domain
Fkaw03327	26.0544	OLP88633.1/5.5e-34/UDP-N-acetylhexosamine pyrophosphorylase [Symbiodinium microadriaticum]	NA	NA	NA	NA	NA	Fkaw03327/0.0062/Domain of unknown function(DUF4981)
Fkaw03328	10.5633	OLP93867.1/2.8e-37/Voltage-dependent N-type calcium channel subunit alpha-1B [Symbiodinium microadriaticum]	NA	NA	NA	NA	NA	Fkaw03328/6.7e-05/Ion transport protein
Fkaw03335	2.80333	XP_012083744.1/9.5e-16/probable dolichyl pyrophosphate Glc1Man9GlcNAc2 alpha-1,3-glucosyltransferase [Jatropha curcas] >XP_012083745.1 probable dolichyl pyrophosphate Glc1Man9GlcNAc2 alpha-1,3-glucosyltransferase [Jatropha curcas] >KDP28895.1 hypothetical protein JCGZ_14666 [Jatropha curcas]	NA	NA	jcu:105643253/1.3e-16/probable dolichyl pyrophosphate Glc1Man9GlcNAc2 alpha-1,3-glucosyltransferase; K03849 alpha-1,3-glucosyltransferase [EC:2.4.1.265]	CE02989_1/1.9e-13/[K] KOG2576 Glucosyltransferase - Alg8p	biological_process:GO:0006486//protein glycosylation;cellular_component:GO:0016021//integral component of membrane;GO:0005789//endoplasmic reticulum membrane;molecular_function:GO:0016758//transferase activity, transferring hexosyl groups;	NA
Fkaw03343	4.32444	OLP88641.1/6.1e-23/hypothetical protein AK812_SmicGene30008 [Symbiodinium microadriaticum]	NA	NA	NA	NA	NA	NA
Fkaw03349	2.38889	OLP88631.1/7.0e-49/hypothetical protein AK812_SmicGene30017 [Symbiodinium microadriaticum]	NA	NA	NA	NA	NA	Fkaw03349/0.0027/Mpv17 / PMP22 family
Fkaw03352	13.1356	XP_002953546.1/3.0e-07/hypothetical protein VOLCADRAFT_118382 [Volvox carteri f. nagariensis] >EFJ45519.1 hypothetical protein VOLCADRAFT_118382 [Volvox carteri f. nagariensis]	NA	NA	NA	NA	NA	Fkaw03352/0.0071/Inner membrane complex protein
Fkaw03353	3.88	OLP97230.1/1.1e-24/Delta-aminolevulinic acid dehydratase, chloroplastic [Symbiodinium microadriaticum]	NA	sp|Q6AWW5|Y5262_ARATH/4.2e-07/Ankyrin repeat-containing protein At5g02620 OS=Arabidopsis thaliana GN=At5g02620 PE=1 SV=1	mtr:MTR_5g043640/2.5e-09/26S proteasome non-ATPase regulatory subunit 10; K06694 26S proteasome non-ATPase regulatory subunit 10	7301689/5.0e-11/[R] KOG0504 FOG: Ankyrin repeat	NA	Fkaw03353/4.8e-19/Ankyrin repeats (3 copies)
Fkaw03355	6.32056	OLP93139.1/2.0e-07/hypothetical protein AK812_SmicGene24976 [Symbiodinium microadriaticum]	NA	NA	NA	NA	NA	NA
Fkaw03357	15.3311	XP_005821254.1/5.3e-23/hypothetical protein GUITHDRAFT_119564 [Guillardia theta CCMP2712] >EKX34274.1 hypothetical protein GUITHDRAFT_119564 [Guillardia theta CCMP2712]	NA	sp|Q9FPQ6|GP1_CHLRE/3.6e-10/Vegetative cell wall protein gp1 OS=Chlamydomonas reinhardtii GN=GP1 PE=1 SV=1	han:110926720/4.4e-13/uncharacterized protein LOC110926720; K22020 mucin-19	CE21470/2.6e-06/[TV] KOG4297 C-type lectin	NA	Fkaw03357/1/PAXX, PAralog of XRCC4 and XLF, also called C9orf142
Fkaw03358	35.855	OLP93138.1/7.4e-16/hypothetical protein AK812_SmicGene24978 [Symbiodinium microadriaticum]	NA	NA	NA	NA	NA	Fkaw03358/0.05/Olfactory marker protein
Fkaw03359	9.28611	OLP93149.1/4.4e-15/Glucose-6-phosphate 1-dehydrogenase [Symbiodinium microadriaticum]	NA	sp|Q9LK23|G6PD5_ARATH/8.7e-10/Glucose-6-phosphate 1-dehydrogenase, cytoplasmic isoform 1 OS=Arabidopsis thaliana GN=ACG9 PE=2 SV=1	vra:106755436/3.8e-10/glucose-6-phosphate 1-dehydrogenase, cytoplasmic isoform; K00036 glucose-6-phosphate 1-dehydrogenase [EC:1.1.1.49 1.1.1.363]	At3g27300/2.0e-09/[G] KOG0563 Glucose-6-phosphate 1-dehydrogenase	biological_process:GO:0006006//glucose metabolic process;GO:0006098//pentose-phosphate shunt;molecular_function:GO:0050661//NADP binding;GO:0004345//glucose-6-phosphate dehydrogenase activity;	Fkaw03359/4.4e-16/Glucose-6-phosphate dehydrogenase, NAD binding domain
Fkaw03360	5.04333	OLP93149.1/4.5e-97/Glucose-6-phosphate 1-dehydrogenase [Symbiodinium microadriaticum]	NA	sp|Q9FY99|G6PD2_ARATH/1.9e-25/Glucose-6-phosphate 1-dehydrogenase 2, chloroplastic OS=Arabidopsis thaliana GN=At5g13110 PE=1 SV=2	sita:101778188/1.5e-24/glucose-6-phosphate 1-dehydrogenase 2, chloroplastic; K00036 glucose-6-phosphate 1-dehydrogenase [EC:1.1.1.49 1.1.1.363]	At1g24280/4.4e-25/[G] KOG0563 Glucose-6-phosphate 1-dehydrogenase	biological_process:GO:0006006//glucose metabolic process;GO:0006098//pentose-phosphate shunt;molecular_function:GO:0050661//NADP binding;GO:0004345//glucose-6-phosphate dehydrogenase activity;	Fkaw03360/1.2e-29/Glucose-6-phosphate dehydrogenase, C-terminal domain
Fkaw03361	3.755	NA	NA	NA	NA	NA	NA	Fkaw03361/0.077/3HB-oligomer hydrolase (3HBOH)
Fkaw03363	1.65722	NA	NA	NA	NA	NA	NA	NA
Fkaw03365	0.635	OLQ11938.1/1.2e-10/Pentatricopeptide repeat-containing protein, chloroplastic [Symbiodinium microadriaticum]	NA	NA	NA	NA	NA	Fkaw03365/2e-06/PPR repeat family
Fkaw03366	4.59944	OLP88783.1/3.7e-24/hypothetical protein AK812_SmicGene29857 [Symbiodinium microadriaticum]	NA	NA	NA	NA	NA	NA
Fkaw03367	4.615	OLP88783.1/6.1e-19/hypothetical protein AK812_SmicGene29857 [Symbiodinium microadriaticum]	NA	NA	NA	NA	NA	NA
Fkaw03368	8.27611	XP_008878808.1/4.1e-11/hypothetical protein H310_13186 [Aphanomyces invadans] >ETV92501.1 hypothetical protein H310_13186 [Aphanomyces invadans]	NA	sp|Q9SI74|PMI10_ARATH/1.6e-09/Pectinesterase inhibitor 10 OS=Arabidopsis thaliana GN=PMEI10 PE=2 SV=1	dzi:111276858/1.4e-07/proline-rich receptor-like protein kinase PERK7; K04733 interleukin-1 receptor-associated kinase 4 [EC:2.7.11.1]	Hs4505285/3.7e-09/[WV] KOG1216 von Willebrand factor and related coagulation proteins	cellular_component:GO:0016021//integral component of membrane;molecular_function:GO:0009055//electron transfer activity;	Fkaw03368/0.2/MukF C-terminal domain
Fkaw03369	6.21611	OLP88783.1/2.0e-43/hypothetical protein AK812_SmicGene29857 [Symbiodinium microadriaticum]	NA	NA	NA	NA	NA	Fkaw03369/0.053/Occlusion-derived virus envelope protein ODV-E18
Fkaw03372	1.14333	OLP80051.1/1.4e-21/Pentatricopeptide repeat-containing protein, chloroplastic [Symbiodinium microadriaticum]	NA	NA	csl:COCSUDRAFT_46623/4.2e-09/TPR-like protein; K17710 pentatricopeptide repeat domain-containing protein 1	NA	NA	Fkaw03372/9.4e-11/PPR repeat family
Fkaw03375	11.72	OLP93625.1/1.2e-09/hypothetical protein AK812_SmicGene24450 [Symbiodinium microadriaticum]	NA	NA	NA	NA	NA	NA
Fkaw03378	12.6089	OLP80053.1/7.6e-31/Arylsulfatase [Symbiodinium microadriaticum]	NA	NA	NA	NA	NA	Fkaw03378/2.2e-11/Inosine-uridine preferring nucleoside hydrolase
Fkaw03379	17.07	OLP80053.1/2.8e-18/Arylsulfatase [Symbiodinium microadriaticum]	NA	NA	NA	NA	NA	NA
Fkaw03380	24.8994	KGN57639.1/1.4e-06/hypothetical protein Csa_3G236560 [Cucumis sativus]	NA	NA	vcn:VOLCADRAFT_121342/8.3e-06/hypothetical protein; K11323 histone arginine demethylase JMJD6 [EC:1.14.11.-]	NA	NA	Fkaw03380/0.7/Protein of unknown function (DUF4054)
Fkaw03382	9.74389	OLP80057.1/9.2e-51/Cyclic nucleotide-gated olfactory channel [Symbiodinium microadriaticum]	NA	NA	NA	NA	NA	Fkaw03382/0.0013/Cyclic nucleotide-binding domain
Fkaw03383	9.86722	OLP80057.1/1.1e-24/Cyclic nucleotide-gated olfactory channel [Symbiodinium microadriaticum]	NA	NA	NA	NA	NA	Fkaw03383/0.043/Domain of unknown function (DUF3067)
Fkaw03384	9.57056	NA	NA	NA	NA	NA	NA	NA
Fkaw03385	27.1778	NA	NA	NA	NA	NA	NA	Fkaw03385/0.085/Ubiquinol-cytochrome C chaperone
Fkaw03387	6.89556	OLP96425.1/1.1e-32/Alpha-1,3-mannosyl-glycoprotein 4-beta-N-acetylglucosaminyltransferase C [Symbiodinium microadriaticum]	NA	NA	NA	Hs7019407/2.6e-28/[O] TWOG0568 Mannosyl (alpha-1,3-)-glycoprotein beta-1,4-N-acetylglucosaminyltransferase	NA	Fkaw03387/1.8e-40/N-Acetylglucosaminyltransferase-IV (GnT-IV) conserved region
Fkaw03396	8.64056	OLQ08442.1/8.5e-56/hypothetical protein AK812_SmicGene8044 [Symbiodinium microadriaticum]	NA	NA	mcha:111019037/5.3e-09/pre-mRNA-splicing factor ATP-dependent RNA helicase DEAH10; K12818 ATP-dependent RNA helicase DHX8/PRP22 [EC:3.6.4.13]	Hs20544129/2.4e-07/[A] KOG0922 DEAH-box RNA helicase	NA	Fkaw03396/0.081/Protein of unknown function (DUF2442)
Fkaw03397	16.985	OLQ08437.1/1.8e-30/hypothetical protein AK812_SmicGene8042 [Symbiodinium microadriaticum]	NA	NA	NA	NA	NA	NA
Fkaw03402	13.6433	NA	NA	NA	NA	NA	NA	NA
Fkaw03404	13.7489	OLP84387.1/5.9e-28/Cation channel sperm-associated protein 1 [Symbiodinium microadriaticum]	NA	NA	NA	NA	NA	Fkaw03404/0.0065/EF hand
Fkaw03405	6.845	NA	NA	NA	NA	NA	NA	Fkaw03405/0.41/Protein tyrosine phosphatase receptor type C-associated
Fkaw03410	4.18056	NA	NA	NA	NA	NA	NA	Fkaw03410/3.5e-06/Prp18 domain
Fkaw03412	1.19833	OLP89457.1/2.6e-36/hypothetical protein AK812_SmicGene29081 [Symbiodinium microadriaticum]	NA	NA	NA	NA	NA	Fkaw03412/0.00017/The ARF-like 2 binding protein BART
Fkaw03413	14.8178	PNW83177.1/2.7e-13/hypothetical protein CHLRE_06g309951v5 [Chlamydomonas reinhardtii]	NA	sp|Q43402|OLNB6_BRANA/2.5e-13/Oleosin-B6 OS=Brassica napus GN=OlnB6 PE=1 SV=3	ats:109775251/3.3e-10/LOC109775251; peroxidase 46-like; K00430 peroxidase [EC:1.11.1.7]	7298820/4.0e-09/[A] KOG3763 mRNA export factor TAP/MEX67	NA	Fkaw03413/0.0031/Collagen triple helix repeat (20 copies)
Fkaw03414	1.93944	XP_005762957.1/3.7e-26/hypothetical protein EMIHUDRAFT_52395, partial [Emiliania huxleyi CCMP1516] >XP_005769584.1 hypothetical protein EMIHUDRAFT_51885, partial [Emiliania huxleyi CCMP1516] >EOD10528.1 hypothetical protein EMIHUDRAFT_52395, partial [Emiliania huxleyi CCMP1516] >EOD17155.1 hypothetical protein EMIHUDRAFT_51885, partial [Emiliania huxleyi CCMP1516]	NA	sp|Q9SI78|PPR93_ARATH/8.7e-14/Pentatricopeptide repeat-containing protein At1g62720 OS=Arabidopsis thaliana GN=At1g62720 PE=2 SV=1	apro:F751_0570/5.2e-16/Pentatricopeptide repeat-containing protein; K17710 pentatricopeptide repeat domain-containing protein 1	At1g62720/2.0e-13/[R] KOG4197 FOG: PPR repeat	NA	Fkaw03414/7.9e-18/PPR repeat family
Fkaw03415	6.24111	OLP88624.1/8.9e-32/hypothetical protein AK812_SmicGene30019 [Symbiodinium microadriaticum]	NA	NA	NA	NA	NA	NA
Fkaw03417	13.7672	OLP97437.1/3.4e-57/hypothetical protein AK812_SmicGene20222 [Symbiodinium microadriaticum]	NA	NA	NA	NA	cellular_component:GO:0016021//integral component of membrane;	Fkaw03417/0.012/Transmembrane protein of unknown function (DUF3556)
Fkaw03418	199.152	XP_020532217.1/7.5e-10/LOW QUALITY PROTEIN: formin-like protein 14 [Amborella trichopoda]	NA	sp|Q9C6S1|FH14_ARATH/5.3e-10/Formin-like protein 14 OS=Arabidopsis thaliana GN=FH14 PE=3 SV=3	ppp:112285762/4.3e-09/formin-like protein 20; K02184 formin 2	At1g31810/1.2e-09/[ZR] LSE0118 A Protein possibly involved in cytoskeleton rearrangements, contains FH domain	NA	NA
Fkaw03422	13.3811	PNH11146.1/3.5e-11/hypothetical protein TSOC_002049 [Tetrabaena socialis]	NA	NA	NA	NA	biological_process:GO:0006464//cellular protein modification process;	Fkaw03422/1e-05/Bacterial SH3 domain
Fkaw03437	15.4472	NA	NA	NA	NA	NA	NA	Fkaw03437/0.0022/GAF and HTH_10 associated domain
Fkaw03441	3.68778	NA	NA	NA	NA	NA	NA	NA
Fkaw03445	14.0117	NA	NA	NA	NA	NA	NA	Fkaw03445/0.14/YorP protein
Fkaw03455	24.0872	OLP83572.1/2.3e-09/Ankyrin-2 [Symbiodinium microadriaticum]	NA	NA	NA	NA	NA	NA
Fkaw03457	25.2367	OLP80558.1/3.8e-50/Kelch-like protein 8 [Symbiodinium microadriaticum]	NA	sp|Q9SIQ7|CDPKO_ARATH/2.8e-23/Calcium-dependent protein kinase 24 OS=Arabidopsis thaliana GN=CPK24 PE=2 SV=1	bdi:100825663/1.2e-23/calcium-dependent protein kinase 29; K13412 calcium-dependent protein kinase [EC:2.7.11.1]	At2g31500/6.6e-23/[T] KOG0032 Ca2+/calmodulin-dependent protein kinase, EF-Hand protein superfamily	biological_process:GO:0009738//abscisic acid-activated signaling pathway;GO:0035556//intracellular signal transduction;GO:0046777//protein autophosphorylation;GO:0018105//peptidyl-serine phosphorylation;cellular_component:GO:0005634//nucleus;GO:0005737//cytoplasm;GO:0005886//plasma membrane;molecular_function:GO:0005524//ATP binding;GO:0005509//calcium ion binding;GO:0004683//calmodulin-dependent…	Fkaw03457/7.4e-41/Protein kinase domain
Fkaw03458	4.17833	OLP80558.1/1.1e-66/Kelch-like protein 8 [Symbiodinium microadriaticum]	NA	sp|Q8H4D4|TYW23_ORYSJ/2.4e-10/tRNA wybutosine-synthesizing protein 2/3/4 OS=Oryza sativa subsp. japonica GN=Os07g0515000 PE=2 SV=1	vvi:100267149/1.1e-20/ring canal kelch homolog; K10457 kelch-like protein 20	At5g01660_2/4.1e-21/[R] KOG1072 FOG: Kelch repeat	NA	Fkaw03458/1.2e-50/Kelch motif
Fkaw03467	6.01222	OLP80559.1/2.5e-12/hypothetical protein AK812_SmicGene39016 [Symbiodinium microadriaticum]	NA	NA	NA	NA	NA	NA
Fkaw03479	16.3711	NA	NA	NA	NA	NA	NA	Fkaw03479/0.013/Pup-ligase protein
Fkaw03502	13.1372	OLP77328.1/1.7e-80/Trophinin [Symbiodinium microadriaticum]	NA	NA	sly:101248882/9.7e-08/nuclear-pore anchor; K09291 nucleoprotein TPR	CE07306/9.7e-09/[Z] KOG0161 Myosin class II heavy chain	NA	Fkaw03502/0.7/Flagellar hook-associated protein 2 N-terminus
Fkaw03507	12.3833	NA	NA	NA	NA	NA	NA	Fkaw03507/0.081/Domain of unknown function (DUF4725)
Fkaw03524	14.4617	XP_005828380.1/3.2e-44/hypothetical protein GUITHDRAFT_142088 [Guillardia theta CCMP2712] >EKX41400.1 hypothetical protein GUITHDRAFT_142088 [Guillardia theta CCMP2712]	NA	NA	NA	NA	cellular_component:GO:0008076//voltage-gated potassium channel complex;molecular_function:GO:0005249//voltage-gated potassium channel activity;	Fkaw03524/7.9e-08/Ion transport protein
Fkaw03530	11.7939	OLP93131.1/2.0e-18/hypothetical protein AK812_SmicGene25001 [Symbiodinium microadriaticum]	NA	NA	NA	NA	NA	NA
Fkaw03553	0.00277778	OLQ13149.1/4.4e-08/Malate dehydrogenase 2, mitochondrial [Symbiodinium microadriaticum]	NA	NA	NA	NA	NA	Fkaw03553/0.061/Trypanosomal VSG domain
Fkaw03557	13.7667	OLQ01506.1/1.2e-25/Malonyl-CoA-acyl carrier protein transacylase, mitochondrial [Symbiodinium microadriaticum]	NA	NA	NA	NA	NA	NA
Fkaw03571	12.6972	NA	NA	NA	NA	NA	NA	Fkaw03571/0.0012/2OG-Fe(II) oxygenase superfamily
Fkaw03578	13.0978	OLQ02792.1/1.9e-08/hypothetical protein AK812_SmicGene14315 [Symbiodinium microadriaticum]	NA	NA	NA	NA	NA	Fkaw03578/0.064/CHAD domain
Fkaw03587	18.1783	OLP86403.1/2.3e-06/hypothetical protein AK812_SmicGene32489 [Symbiodinium microadriaticum] >OLP86405.1 hypothetical protein AK812_SmicGene32485 [Symbiodinium microadriaticum]	NA	NA	NA	Hs22056571/1.3e-06/[S] LSE0569 H Uncharacterized protein	NA	Fkaw03587/1.2/Protein of unknown function (DUF1345)
Fkaw03597	18.1711	OLQ02782.1/9.1e-79/hypothetical protein AK812_SmicGene14328 [Symbiodinium microadriaticum]	NA	NA	NA	NA	NA	Fkaw03597/0.00077/EF-hand domain
Fkaw03606	14.5572	OLQ02413.1/1.5e-65/ABC transporter B family member 4 [Symbiodinium microadriaticum]	NA	NA	NA	NA	NA	NA
Fkaw03611	7.94333	OLQ13775.1/3.9e-92/ABC transporter A family member 8 [Symbiodinium microadriaticum]	NA	NA	NA	NA	NA	Fkaw03611/5.2e-18/Poly(ADP-ribose) polymerase catalytic domain
Fkaw03612	3.03056	OLP88610.1/1.1e-08/hypothetical protein AK812_SmicGene30024 [Symbiodinium microadriaticum]	NA	NA	NA	NA	NA	NA
Fkaw03613	2.41444	OLQ05575.1/5.5e-11/Photosystem II 12 kDa extrinsic protein, chloroplastic [Symbiodinium microadriaticum]	NA	NA	NA	NA	NA	Fkaw03613/0.053/PAN-like domain
Fkaw03614	1.42944	OLP94120.1/1.2e-07/Poly [ADP-ribose] polymerase 11 [Symbiodinium microadriaticum]	NA	NA	NA	NA	NA	NA
Fkaw03615	2.78167	OLP94120.1/1.5e-12/Poly [ADP-ribose] polymerase 11 [Symbiodinium microadriaticum]	NA	NA	NA	NA	NA	Fkaw03615/0.0013/PAN-like domain
Fkaw03616	1.98889	OLP94120.1/4.4e-14/Poly [ADP-ribose] polymerase 11 [Symbiodinium microadriaticum]	NA	NA	NA	NA	NA	NA
Fkaw03617	2.94833	OLQ02411.1/5.5e-37/ABC transporter G family member 22 [Symbiodinium microadriaticum]	NA	NA	NA	NA	NA	NA
Fkaw03619	0.268333	OLP76016.1/6.6e-235/hypothetical protein AK812_SmicGene44106 [Symbiodinium microadriaticum]	NA	NA	NA	NA	NA	NA
Fkaw03620	10.6956	OLQ02411.1/9.3e-68/ABC transporter G family member 22 [Symbiodinium microadriaticum]	NA	NA	ota:OT_ostta11g00880/8.1e-07/Oxoglutarate/iron-dependent dioxygenase; K09592 hypoxia-inducible factor prolyl hydroxylase [EC:1.14.11.29]	NA	molecular_function:GO:0016705//oxidoreductase activity, acting on paired donors, with incorporation or reduction of molecular oxygen;GO:0005506//iron ion binding;GO:0031418//L-ascorbic acid binding;GO:0016491//oxidoreductase activity;	Fkaw03620/3.8e-17/2OG-Fe(II) oxygenase superfamily
Fkaw03624	25.4089	OLQ02408.1/2.7e-27/Guanidinoacetate N-methyltransferase [Symbiodinium microadriaticum]	NA	NA	NA	NA	NA	Fkaw03624/0.094/Protein of unknown function (DUF3703)
Fkaw03627	44.1589	NA	NA	NA	NA	NA	NA	Fkaw03627/0.042/VHS domain
Fkaw03629	30.1344	PRW58121.1/1.2e-07/hypothetical protein C2E21_3029 [Chlorella sorokiniana]	NA	NA	cre:CHLREDRAFT_6783/7.0e-07/SNF2 superfamily protein; K14439 SWI/SNF-related matrix-associated actin-dependent regulator of chromatin subfamily A containing DEAD/H box 1 [EC:3.6.4.12]	NA	NA	NA
Fkaw03631	9.46	OLQ02431.1/3.1e-37/hypothetical protein AK812_SmicGene14730 [Symbiodinium microadriaticum]	NA	NA	NA	NA	NA	Fkaw03631/0.00096/DNA-directed RNA polymerase N-terminal
Fkaw03632	11.2628	OLQ02431.1/3.1e-18/hypothetical protein AK812_SmicGene14730 [Symbiodinium microadriaticum]	NA	NA	NA	NA	NA	NA
Fkaw03634	36.8678	NA	NA	NA	NA	NA	NA	Fkaw03634/0.95/Herpes DNA replication accessory factor
Fkaw03636	16.9044	NA	NA	NA	NA	NA	NA	Fkaw03636/0.045/Mitochondrial fission regulator
Fkaw03637	14.1606	OLQ02431.1/2.1e-28/hypothetical protein AK812_SmicGene14730 [Symbiodinium microadriaticum]	NA	NA	NA	NA	NA	NA
Fkaw03649	10.8483	OLQ02418.1/4.5e-38/hypothetical protein AK812_SmicGene14743 [Symbiodinium microadriaticum]	NA	NA	NA	NA	NA	Fkaw03649/0.13/Carboxylesterase family
Fkaw03658	14.8539	OLP89666.1/3.7e-61/putative ABC transporter ATP-binding protein [Symbiodinium microadriaticum]	NA	sp|Q6NLC1|AB2D_ARATH/3.7e-23/ABC transporter D family member 2, chloroplastic OS=Arabidopsis thaliana GN=ABCC2 PE=1 SV=1	cpap:110826434/1.3e-20/LOW QUALITY PROTEIN: ABC transporter D family member 1-like; K05677 ATP-binding cassette, subfamily D (ALD), member 3	At1g54350/5.4e-25/[IR] KOG0060 Long-chain acyl-CoA transporter, ABC superfamily (involved in peroxisome organization and biogenesis)	cellular_component:GO:0016021//integral component of membrane;molecular_function:GO:0005524//ATP binding;GO:0042626//ATPase activity, coupled to transmembrane movement of substances;	Fkaw03658/5.1e-10/ABC transporter
Fkaw03659	9.34722	OLQ02439.1/3.6e-44/putative ABC transporter ATP-binding protein [Symbiodinium microadriaticum]	NA	NA	NA	NA	cellular_component:GO:0016021//integral component of membrane;GO:0009536//plastid;molecular_function:GO:0005524//ATP binding;GO:0042626//ATPase activity, coupled to transmembrane movement of substances;	Fkaw03659/3.6e-13/ABC transporter transmembrane region 2
Fkaw03662	7.30889	PRW58881.1/3.0e-22/ankyrin repeat [Chlorella sorokiniana]	NA	sp|P0C550|AKT1_ORYSI/8.2e-06/Potassium channel AKT1 OS=Oryza sativa subsp. indica GN=AKT1 PE=2 SV=1	pop:7474416/3.5e-06/serine/threonine-protein phosphatase 6 regulatory ankyrin repeat subunit B; K15503 serine/threonine-protein phosphatase 6 regulatory ankyrin repeat subunit B	Hs10947036/7.0e-08/[M] KOG4177 Ankyrin	NA	Fkaw03662/5.4e-21/Ankyrin repeats (3 copies)
Fkaw03667	20.67	XP_023514486.1/3.7e-12/pollen-specific leucine-rich repeat extensin-like protein 1 [Cucurbita pepo subsp. pepo]	NA	NA	NA	NA	NA	Fkaw03667/0.002/PetN
Fkaw03668	4.74833	KOO26111.1/7.6e-12/phosphoglycerate mutase [Chrysochromulina sp. CCMP291]	NA	NA	NA	NA	NA	Fkaw03668/0.00082/Histidine phosphatase superfamily (branch 1)
Fkaw03674	3.20389	OLP89503.1/3.3e-27/hypothetical protein AK812_SmicGene29026 [Symbiodinium microadriaticum]	NA	NA	NA	NA	NA	Fkaw03674/0.0081/Ion transport protein
Fkaw03678	8.93111	OLQ14099.1/1.5e-17/Serine/threonine-protein kinase SCH9 [Symbiodinium microadriaticum]	NA	sp|Q9LE81|IRE_ARATH/9.0e-06/Probable serine/threonine protein kinase IRE OS=Arabidopsis thaliana GN=IRE PE=2 SV=1	gsl:Gasu_13570/5.4e-08/serine/threonine protein kinase; K13303 serum/glucocorticoid-regulated kinase 2 [EC:2.7.11.1]	YHR205w/9.8e-11/[RT] KOG0598 Ribosomal protein S6 kinase and related proteins	molecular_function:GO:0004674//protein serine/threonine kinase activity;GO:0005524//ATP binding;	Fkaw03678/2.7e-13/Protein kinase domain
Fkaw03679	0.00111111	XP_017233540.1/7.0e-13/PREDICTED: glycine-rich cell wall structural protein 1-like [Daucus carota subsp. sativus]	NA	NA	csat:104784832/5.8e-11/nuclear pore complex protein NUP62-like; K14306 nuclear pore complex protein Nup62	At3g28780/8.0e-14/[S] LSE0099 A Uncharacterized protein	biological_process:GO:0010584//pollen exine formation;cellular_component:GO:0016021//integral component of membrane;	Fkaw03679/0.66/Musculoskeletal, temporally activated-embryonic nuclear protein 1
Fkaw03681	0.13	OLP94897.1/3.4e-08/Zinc finger BED domain-containing protein 1 [Symbiodinium microadriaticum]	NA	NA	NA	NA	NA	Fkaw03681/8.7e-11/hAT family C-terminal dimerisation region
Fkaw03684	0.295556	OLQ14064.1/8.9e-33/hypothetical protein AK812_SmicGene1817 [Symbiodinium microadriaticum]	NA	NA	NA	NA	NA	Fkaw03684/0.12/Type-F conjugative transfer system pilin assembly protein
Fkaw03685	11.7094	OLQ08651.1/2.7e-46/hypothetical protein AK812_SmicGene7837 [Symbiodinium microadriaticum]	NA	NA	NA	NA	NA	Fkaw03685/0.0049/Domain of unknown function (DUF4734)
Fkaw03686	0.528889	OLP86446.1/1.1e-12/Ribosome-binding protein 1 [Symbiodinium microadriaticum]	NA	NA	han:110926720/2.2e-07/uncharacterized protein LOC110926720; K22020 mucin-19	Hs4885381/6.9e-07/[B] KOG4012 Histone H1	cellular_component:GO:0016021//integral component of membrane;GO:0009536//plastid;	Fkaw03686/1.2e-05/Leucine-rich repeats of kinetochore protein Cenp-F/LEK1
Fkaw03689	7.40333	OLQ14066.1/2.1e-35/Serine/threonine-protein kinase Nek3 [Symbiodinium microadriaticum]	NA	sp|Q2QMI0|CIPK4_ORYSJ/2.2e-18/CBL-interacting protein kinase 4 OS=Oryza sativa subsp. japonica GN=CIPK4 PE=2 SV=2	cre:CHLREDRAFT_144460/8.8e-25/CNK7; NimA-related protein kinase 7; K08857 NIMA (never in mitosis gene a)-related kinase 1/4/5 [EC:2.7.11.1]	Hs20547806/1.8e-26/[R] KOG0589 Serine/threonine protein kinase	NA	Fkaw03689/2.9e-31/Protein kinase domain
Fkaw03690	1.65833	XP_022838856.1/4.1e-43/Vacuolar protein sorting-associated protein 62 [Ostreococcus tauri] >CEF97735.1 Vacuolar protein sorting-associated protein 62 [Ostreococcus tauri]	NA	NA	NA	NA	NA	Fkaw03690/0.00044/Protein of unknown function (DUF3645)
Fkaw03691	3.40722	OLP86439.1/1.9e-33/hypothetical protein AK812_SmicGene32454 [Symbiodinium microadriaticum]	NA	NA	NA	NA	biological_process:GO:0045454//cell redox homeostasis;cellular_component:GO:0005623//cell;	NA
Fkaw03692	3.75111	OLQ01794.1/2.0e-24/putative outer membrane protein PmpB [Symbiodinium microadriaticum]	NA	NA	NA	NA	biological_process:GO:0045454//cell redox homeostasis;cellular_component:GO:0005623//cell;molecular_function:GO:0005509//calcium ion binding;	NA
Fkaw03693	1.91389	NA	NA	NA	NA	NA	NA	NA
Fkaw03694	4.45667	GBG72754.1/1.2e-06/hypothetical protein CBR_g12322 [Chara braunii]	AP006499.2/0.0/AP006499.2 Cyanidioschyzon merolae strain 10D DNA, chromosome 17, complete genome	sp|P21997|SSGP_VOLCA/5.4e-06/Sulfated surface glycoprotein 185 OS=Volvox carteri PE=1 SV=1	NA	NA	NA	NA
Fkaw03696	6.07333	OLP91055.1/5.6e-15/hypothetical protein AK812_SmicGene27301 [Symbiodinium microadriaticum]	NA	NA	NA	NA	NA	Fkaw03696/2.7e-07/Methyltransferase domain
Fkaw03698	11.8406	OLQ01793.1/6.4e-61/tRNA 2'-phosphotransferase 1 [Symbiodinium microadriaticum]	NA	NA	ats:109769434/2.9e-25/LOC109769434; tRNA 2'-phosphotransferase 1-like; K10669 2'-phosphotransferase [EC:2.7.1.160]	At2g45330/3.0e-23/[J] KOG2278 RNA:NAD 2'-phosphotransferase TPT1	biological_process:GO:0006388//tRNA splicing, via endonucleolytic cleavage and ligation;molecular_function:GO:0016772//transferase activity, transferring phosphorus-containing groups;	Fkaw03698/4.1e-24/RNA 2'-phosphotransferase, Tpt1 / KptA family
Fkaw03701	6.49778	NA	NA	NA	NA	NA	NA	NA
Fkaw03707	1.53222	NA	NA	NA	NA	NA	NA	Fkaw03707/0.05/MobA-like NTP transferase domain
Fkaw03710	0	OLP79348.1/1.8e-36/hypothetical protein AK812_SmicGene40369 [Symbiodinium microadriaticum]	NA	NA	NA	NA	NA	NA
Fkaw03713	0	OLP78307.1/1.0e-62/Copia protein [Symbiodinium microadriaticum]	NA	NA	NA	NA	NA	Fkaw03713/0.0041/Survival motor neuron protein (SMN)
Fkaw03717	16.5939	OLQ11221.1/2.1e-45/Extracellular matrix protein FRAS1 [Symbiodinium microadriaticum]	NA	NA	NA	NA	NA	NA
Fkaw03719	4.31889	NA	NA	NA	NA	NA	NA	Fkaw03719/0.00085/Mab-21 protein
Fkaw03720	9.37167	OLP95054.1/1.3e-46/hypothetical protein AK812_SmicGene22854 [Symbiodinium microadriaticum]	NA	NA	NA	NA	NA	NA
Fkaw03721	12.5872	OLP80965.1/4.9e-54/CUB and sushi domain-containing protein 1 [Symbiodinium microadriaticum]	NA	NA	NA	Hs4506877/1.8e-16/[TV] KOG4297 C-type lectin	NA	Fkaw03721/1.1e-11/Sushi repeat (SCR repeat)
Fkaw03735	0	NA	NA	NA	NA	NA	NA	Fkaw03735/7.8e-46/NDP-hexose 2,3-dehydratase
Fkaw03737	20.8111	NA	KC946304.1/0.0/KC946304.1 Symbiodinium kawagutii strain CCMP2468 clone SymkaFL1061064216630(3'-), partial sequence	NA	NA	NA	NA	Fkaw03737/0.057/F-box-like
Fkaw03744	4.51167	OLQ05611.1/1.7e-58/Retrovirus-related Pol polyprotein from transposon 17.6 [Symbiodinium microadriaticum]	NA	NA	NA	NA	NA	Fkaw03744/0.007/Glycosyl transferase family 11
Fkaw03745	21.46	OLP93297.1/4.7e-49/hypothetical protein AK812_SmicGene24802 [Symbiodinium microadriaticum]	NA	NA	NA	NA	NA	NA
Fkaw03753	20.0783	NA	NA	NA	NA	NA	NA	Fkaw03753/0.013/CVNH domain
Fkaw03770	10.2056	OLP91743.1/4.8e-69/Inositol phosphoceramide mannosyltransferase 3 [Symbiodinium microadriaticum]	NA	NA	gsl:Gasu_00650/5.4e-24/surface protein Sur1-like protein; K22721 inositol phosphorylceramide mannosyltransferase catalytic subunit [EC:2.4.1.-]	NA	cellular_component:GO:0016021//integral component of membrane;	Fkaw03770/8.6e-13/Glycosyltransferase sugar-binding region containing DXD motif
Fkaw03775	7.21944	NA	NA	NA	NA	NA	NA	Fkaw03775/0.067/Uncharacterised protein family (UPF0139)
Fkaw03777	26.4272	OLP91734.1/2.4e-34/Epidermal retinol dehydrogenase 2 [Symbiodinium microadriaticum]	NA	sp|Q9LUE4|HSD6_ARATH/3.1e-15/11-beta-hydroxysteroid dehydrogenase-like 6 OS=Arabidopsis thaliana GN=HSD6 PE=2 SV=1	dzi:111289826/6.5e-15/11-beta-hydroxysteroid dehydrogenase-like 4A; K22418 11beta/17beta-hydroxysteroid dehydrogenase [EC:1.1.1.146 1.1.1.-]	CE06423/9.7e-20/[Q] KOG1201 Hydroxysteroid 17-beta dehydrogenase 11	cellular_component:GO:0016021//integral component of membrane;molecular_function:GO:0016491//oxidoreductase activity;	Fkaw03777/6.7e-35/short chain dehydrogenase
Fkaw03781	5.28444	NA	NA	NA	NA	NA	NA	NA
Fkaw03791	6.26278	OLQ07409.1/7.8e-15/hypothetical protein AK812_SmicGene9160 [Symbiodinium microadriaticum]	NA	NA	NA	NA	NA	NA
Fkaw03793	16.6917	XP_019228310.1/4.6e-10/PREDICTED: E3 ubiquitin-protein ligase SPL1-like [Nicotiana attenuata] >XP_019228311.1 PREDICTED: E3 ubiquitin-protein ligase SPL1-like [Nicotiana attenuata] >XP_019228312.1 PREDICTED: E3 ubiquitin-protein ligase SPL1-like [Nicotiana attenuata] >XP_019228313.1 PREDICTED: E3 ubiquitin-protein ligase SPL1-like [Nicotiana attenuata] >OIT30820.1 hypothetical protein A4A49_40115…	NA	sp|Q9S752|LOFG2_ARATH/4.7e-09/Probable E3 ubiquitin-protein ligase LOG2 OS=Arabidopsis thaliana GN=LOG2 PE=1 SV=1	pxb:103964271/2.6e-09/E3 ubiquitin-protein ligase SPL2-like; K15688 E3 ubiquitin-protein ligase MUL1 [EC:2.3.2.27]	At3g09770/1.1e-08/[O] KOG4265 Predicted E3 ubiquitin ligase	cellular_component:GO:0016021//integral component of membrane;	Fkaw03793/2e-14/Zinc finger, C3HC4 type (RING finger)
Fkaw03796	8.47556	NA	NA	NA	NA	NA	NA	NA
Fkaw03797	18.5711	NA	NA	NA	NA	NA	NA	NA
Fkaw03800	1.20333	OLQ07404.1/7.4e-17/putative E3 ubiquitin-protein ligase HERC1 [Symbiodinium microadriaticum]	NA	NA	NA	NA	NA	NA
Fkaw03802	27.2072	NA	NA	NA	NA	NA	NA	NA
Fkaw03803	4.17444	OLQ07435.1/5.1e-52/3'-5' exoribonuclease 1 [Symbiodinium microadriaticum]	NA	sp|Q8W566|Y3514_ARATH/4.0e-11/Uncharacterized exonuclease domain-containing protein At3g15140 OS=Arabidopsis thaliana GN=At3g15140 PE=2 SV=1	ats:109738531/1.2e-23/LOC109738531; ERI1 exoribonuclease 2-like; K18417 ERI1 exoribonuclease 2 [EC:3.1.-.-]	Hs22046326/7.2e-27/[L] KOG0542 Predicted exonuclease	molecular_function:GO:0003676//nucleic acid binding;	Fkaw03803/3.4e-16/Exonuclease
Fkaw03815	21.4439	NA	NA	NA	NA	NA	NA	Fkaw03815/0.068/Proteins of 100 residues with WXG
Fkaw03821	11.4144	OLP97959.1/4.7e-13/cGMP-dependent protein kinase egl-4 [Symbiodinium microadriaticum]	NA	NA	cvr:CHLNCDRAFT_27424/4.0e-08/hypothetical protein; K04345 protein kinase A [EC:2.7.11.11]	CE19897/9.8e-08/[T] KOG0614 cGMP-dependent protein kinase	molecular_function:GO:0004674//protein serine/threonine kinase activity;GO:0005524//ATP binding;	Fkaw03821/8.7e-11/Protein kinase domain
Fkaw03822	0.00555556	OLP95314.1/1.1e-24/hypothetical protein AK812_SmicGene22574 [Symbiodinium microadriaticum]	NA	sp|Q9LY09|GRP17_ARATH/2.8e-19/Oleosin GRP-17 OS=Arabidopsis thaliana GN=GRP17 PE=1 SV=1	han:110885399/1.3e-13/transcription elongation factor SPT6 homolog; K11292 transcription elongation factor SPT6	At5g07530/6.5e-19/[I] LSE3870 A Pollen-surface oleosin	NA	Fkaw03822/4.5/Ubiquitin fold modifier 1 protein
Fkaw03829	1.545	NA	NA	NA	NA	NA	NA	NA
Fkaw03830	2.90278	OLP90714.1/3.1e-31/DNA topoisomerase 2 [Symbiodinium microadriaticum]	NA	sp|O24308|TOP2_PEA/1.8e-25/DNA topoisomerase 2 OS=Pisum sativum GN=TOP2 PE=2 SV=1	ppp:112294983/1.3e-28/DNA topoisomerase 2-like; K03164 DNA topoisomerase II [EC:5.99.1.3]	ECU04g0350/2.7e-27/[B] KOG0355 DNA topoisomerase type II	biological_process:GO:0006265//DNA topological change;molecular_function:GO:0003677//DNA binding;GO:0005524//ATP binding;GO:0003918//DNA topoisomerase type II (ATP-hydrolyzing) activity;	Fkaw03830/4.2e-08/Histidine kinase-, DNA gyrase B-, and HSP90-like ATPase
Fkaw03832	0.257778	XP_002503519.1/5.1e-11/predicted protein [Micromonas commoda] >ACO64777.1 predicted protein [Micromonas commoda]	NA	sp|P37218|H1_SOLLC/6.4e-08/Histone H1 OS=Solanum lycopersicum PE=3 SV=1	ota:OT_ostta12g02840/3.8e-10/Zinc finger, CW-type; K11654 SWI/SNF-related matrix-associated actin-dependent regulator of chromatin subfamily A member 5 [EC:3.6.4.-]	YBR112c/1.3e-08/[R] KOG1124 FOG: TPR repeat	cellular_component:GO:0016021//integral component of membrane;	Fkaw03832/0.86/DNA polymerase subunit Cdc27
Fkaw03833	0.266667	OLP79629.1/1.4e-56/hypothetical protein AK812_SmicGene40061 [Symbiodinium microadriaticum]	NA	NA	NA	NA	NA	Fkaw03833/0.0077/Domain of unknown function (DUF4804)
Fkaw03834	1.73667	OLP78185.1/2.5e-77/Alpha-(1,6)-fucosyltransferase [Symbiodinium microadriaticum]	NA	NA	mng:MNEG_11311/2.7e-19/inner membrane translocase; K00717 glycoprotein 6-alpha-L-fucosyltransferase [EC:2.4.1.68]	NA	NA	NA
Fkaw03840	16.27	XP_003061792.1/1.3e-39/predicted protein [Micromonas pusilla CCMP1545] >EEH54422.1 predicted protein [Micromonas pusilla CCMP1545]	NA	NA	NA	NA	NA	Fkaw03840/1.7e-07/von Willebrand factor type A domain
Fkaw03846	45.8022	OLQ04468.1/4.4e-08/hypothetical protein AK812_SmicGene12445 [Symbiodinium microadriaticum]	NA	NA	NA	NA	NA	Fkaw03846/0.022/Prion/Doppel alpha-helical domain
Fkaw03848	21.1922	NA	NA	NA	NA	NA	NA	NA
Fkaw03850	0.858889	NA	NA	NA	NA	NA	NA	Fkaw03850/0.077/WD repeat binding protein EZH2
Fkaw03852	1.98	NA	NA	NA	NA	NA	NA	Fkaw03852/0.03/D-alanyl-D-alanine carboxypeptidase
Fkaw03857	0	PNW79390.1/7.4e-24/hypothetical protein CHLRE_09g413141v5 [Chlamydomonas reinhardtii]	NA	sp|Q9ZT16|AGP4_ARATH/4.9e-06/Classical arabinogalactan protein 4 OS=Arabidopsis thaliana GN=AGP4 PE=1 SV=1	spen:107002109/2.9e-08/extensin-like; K03006 DNA-directed RNA polymerase II subunit RPB1 [EC:2.7.7.6]	CE21470/2.6e-18/[TV] KOG4297 C-type lectin	NA	Fkaw03857/1.7e-09/Protein prenyltransferase alpha subunit repeat
Fkaw03863	8.65833	OLQ09112.1/6.4e-17/hypothetical protein AK812_SmicGene7277 [Symbiodinium microadriaticum]	NA	NA	NA	NA	NA	Fkaw03863/0.017/Integral peroxisomal membrane peroxin
Fkaw03866	1.95056	OLQ14248.1/4.5e-23/hypothetical protein AK812_SmicGene1693 [Symbiodinium microadriaticum]	NA	NA	NA	NA	molecular_function:GO:0016787//hydrolase activity;	NA
Fkaw03869	4.09889	OLQ14246.1/1.3e-23/hypothetical protein AK812_SmicGene1691 [Symbiodinium microadriaticum]	NA	NA	NA	NA	molecular_function:GO:0016787//hydrolase activity;	Fkaw03869/5.9e-07/Tetratricopeptide repeat
Fkaw03872	8.47167	OAE28215.1/1.4e-11/hypothetical protein AXG93_4492s1050 [Marchantia polymorpha subsp. ruderalis] >PTQ38691.1 hypothetical protein MARPO_0050s0132 [Marchantia polymorpha]	NA	sp|Q9SH30|HMA5_ARATH/5.0e-11/Probable copper-transporting ATPase HMA5 OS=Arabidopsis thaliana GN=HMA5 PE=1 SV=2	ccav:112521675/2.0e-12/probable copper-transporting ATPase HMA5; K17686 Cu+-exporting ATPase [EC:3.6.3.54]	At1g63440/1.2e-10/[P] KOG0207 Cation transport ATPase	NA	Fkaw03872/3.5e-13/Heavy-metal-associated domain
Fkaw03876	3.11167	OLQ09255.1/2.2e-07/hypothetical protein AK812_SmicGene7124 [Symbiodinium microadriaticum]	NA	NA	NA	YNL283c/6.9e-06/[GO] KOG4157 beta-1,6-N-acetylglucosaminyltransferase, contains WSC domain	NA	Fkaw03876/0.61/Fragile site-associated protein C-terminus
Fkaw03877	3.56556	OLQ14197.1/4.6e-27/Embryogenesis-associated protein EMB8 [Symbiodinium microadriaticum]	NA	NA	NA	NA	NA	NA
Fkaw03879	0.171111	OLQ14194.1/3.2e-26/hypothetical protein AK812_SmicGene1687 [Symbiodinium microadriaticum]	NA	NA	NA	NA	NA	NA
Fkaw03880	0.104444	OSX73740.1/4.1e-06/hypothetical protein BU14_0329s0008, partial [Porphyra umbilicalis]	NA	NA	NA	NA	NA	NA
Fkaw03881	0.138889	OLQ14195.1/4.0e-27/hypothetical protein AK812_SmicGene1685 [Symbiodinium microadriaticum]	NA	NA	NA	NA	NA	Fkaw03881/7.3e-05/IPT/TIG domain
Fkaw03882	0.502778	OLQ14195.1/2.6e-28/hypothetical protein AK812_SmicGene1685 [Symbiodinium microadriaticum]	NA	NA	NA	NA	NA	Fkaw03882/1.7e-12/IPT/TIG domain
Fkaw03884	5.79778	NA	NA	NA	NA	NA	NA	NA
Fkaw03886	11.3583	OLQ14190.1/2.4e-08/hypothetical protein AK812_SmicGene1683 [Symbiodinium microadriaticum]	NA	NA	NA	NA	NA	NA
Fkaw03887	4.50833	OLP80735.1/2.6e-164/hypothetical protein AK812_SmicGene38805 [Symbiodinium microadriaticum]	NA	sp|Q9LD90|CBF5_ARATH/5.3e-10/H/ACA ribonucleoprotein complex subunit 4 OS=Arabidopsis thaliana GN=CBF5 PE=1 SV=1	csat:104781619/1.2e-14/H/ACA ribonucleoprotein complex subunit 4 isoform X2; K11131 H/ACA ribonucleoprotein complex subunit 4 [EC:5.4.99.-]	CE17314/2.0e-15/[K] KOG1015 Transcription regulator XNP/ATRX, DEAD-box superfamily	NA	Fkaw03887/0.089/Domain of unknown function (DUF3355)
Fkaw03891	29.5583	NA	NA	NA	NA	NA	NA	Fkaw03891/7.3/PCNA-associated factor
Fkaw03897	18.2428	NA	NA	NA	NA	NA	NA	Fkaw03897/0.0057/Siah interacting protein, N terminal
Fkaw03898	29.0217	OLQ06772.1/4.9e-28/Hemicentin-1 [Symbiodinium microadriaticum]	NA	sp|Q6YY75|NEK6_ORYSJ/5.0e-11/Serine/threonine-protein kinase Nek6 OS=Oryza sativa subsp. japonica GN=NEK6 PE=3 SV=2	oeu:111370062/5.7e-12/serine/threonine-protein kinase Nek6-like; K08857 NIMA (never in mitosis gene a)-related kinase 1/4/5 [EC:2.7.11.1]	Hs4826948/1.8e-11/[T] KOG0616 cAMP-dependent protein kinase catalytic subunit (PKA)	NA	Fkaw03898/7.6e-23/Protein kinase domain
Fkaw03899	3.76778	OLQ04888.1/1.7e-40/Calcium-dependent protein kinase 2 [Symbiodinium microadriaticum]	NA	sp|Q9ZSA2|CDPKL_ARATH/6.3e-29/Calcium-dependent protein kinase 21 OS=Arabidopsis thaliana GN=CPK21 PE=1 SV=1	apro:F751_3255/1.3e-28/Calcium-dependent protein kinase 17; K13412 calcium-dependent protein kinase [EC:2.7.11.1]	At4g04720/1.5e-28/[T] KOG0032 Ca2+/calmodulin-dependent protein kinase, EF-Hand protein superfamily	biological_process:GO:0035556//intracellular signal transduction;GO:0046777//protein autophosphorylation;GO:0018105//peptidyl-serine phosphorylation;cellular_component:GO:0005634//nucleus;GO:0005737//cytoplasm;molecular_function:GO:0005524//ATP binding;GO:0005509//calcium ion binding;GO:0004683//calmodulin-dependent protein kinase activity;GO:0009931//calcium-dependent protein serine/threonine ki…	Fkaw03899/7.5e-36/Protein kinase domain
Fkaw03900	21.9583	NA	NA	NA	NA	NA	NA	NA
Fkaw03903	5.31444	OLQ14209.1/6.1e-68/hypothetical protein AK812_SmicGene1661 [Symbiodinium microadriaticum]	NA	NA	NA	NA	NA	Fkaw03903/0.027/Concanavalin A-like lectin/glucanases superfamily
Fkaw03906	85.8667	NA	NA	NA	NA	NA	NA	Fkaw03906/0.0051/Cytosolic domain of 10TM putative phosphate transporter
Fkaw03911	1.14	OLP95256.1/3.0e-18/Pentatricopeptide repeat-containing protein, mitochondrial [Symbiodinium microadriaticum]	NA	NA	NA	NA	NA	Fkaw03911/0.01/PPR repeat
Fkaw03916	5.47556	OLQ05729.1/5.9e-14/Potassium/sodium hyperpolarization-activated cyclic nucleotide-gated channel 3 [Symbiodinium microadriaticum]	NA	NA	NA	NA	NA	Fkaw03916/0.061/Putative multidrug resistance efflux transporter
Fkaw03917	0.98	OLP93708.1/1.6e-18/Pentatricopeptide repeat-containing protein, mitochondrial [Symbiodinium microadriaticum]	NA	sp|Q9LYZ9|PP362_ARATH/1.2e-07/Pentatricopeptide repeat-containing protein At5g02860 OS=Arabidopsis thaliana GN=At5g02860 PE=2 SV=1	mng:MNEG_13204/2.0e-09/Pentatricopeptide repeat-containing protein; K17710 pentatricopeptide repeat domain-containing protein 1	At5g02860/2.7e-07/[R] KOG4197 FOG: PPR repeat	NA	Fkaw03917/1.7e-09/PPR repeat family
Fkaw03918	1.39722	OLP76668.1/1.1e-17/Pentatricopeptide repeat-containing protein [Symbiodinium microadriaticum]	NA	sp|Q8RWS8|PP199_ARATH/1.8e-06/Pentatricopeptide repeat-containing protein At2g41720 OS=Arabidopsis thaliana GN=EMB2654 PE=2 SV=1	mng:MNEG_2776/5.2e-08/Pentatricopeptide repeat-containing protein; K17710 pentatricopeptide repeat domain-containing protein 1	At2g41720/4.1e-06/[R] KOG4197 FOG: PPR repeat	NA	Fkaw03918/1.2e-08/PPR repeat family
Fkaw03920	9.79556	NA	NA	NA	NA	NA	NA	NA
Fkaw03921	60.4822	OUS45715.1/5.6e-49/bile acid:sodium symporter family protein [Ostreococcus tauri]	NA	sp|Q1EBV7|BASS2_ARATH/9.1e-38/Sodium/pyruvate cotransporter BASS2, chloroplastic OS=Arabidopsis thaliana GN=BASS2 PE=1 SV=1	ota:OT_ostta03g00190/7.6e-50/Bile acid:sodium symporter; K03453 bile acid:Na+ symporter, BASS family	At2g26900/2.1e-37/[P] KOG2718 Na+-bile acid cotransporter	cellular_component:GO:0016021//integral component of membrane;	Fkaw03921/2.5e-31/Sodium Bile acid symporter family
Fkaw03924	11.8083	NA	NA	NA	NA	NA	NA	Fkaw03924/0.0052/Protein of unknown function (DUF1168)
Fkaw03925	0	OLQ08483.1/6.0e-115/hypothetical protein AK812_SmicGene8011 [Symbiodinium microadriaticum]	NA	NA	NA	NA	NA	NA
Fkaw03928	1.95944	OLP82232.1/8.1e-06/Pentatricopeptide repeat-containing protein, chloroplastic [Symbiodinium microadriaticum]	NA	NA	NA	NA	NA	NA
Fkaw03930	1.22889	OLQ06819.1/9.6e-09/Acyl-coenzyme A thioesterase 8 [Symbiodinium microadriaticum]	NA	NA	NA	NA	NA	Fkaw03930/0.18/Pentatricopeptide repeat domain
Fkaw03938	9.585	OLQ06773.1/5.1e-19/Voltage-dependent L-type calcium channel subunit alpha-1C [Symbiodinium microadriaticum]	NA	NA	NA	NA	NA	Fkaw03938/0.028/Domain of unknown function (DUF4484)
Fkaw03940	19.51	OLQ05112.1/1.5e-15/Malonyl-CoA-acyl carrier protein transacylase, mitochondrial [Symbiodinium microadriaticum]	NA	NA	NA	NA	NA	Fkaw03940/4.5e-05/HEAT repeats
Fkaw03941	13.0078	OLQ06774.1/5.6e-47/Dihydroxyacetone kinase [Symbiodinium microadriaticum]	NA	NA	NA	NA	NA	Fkaw03941/0.079/Histidine phosphatase superfamily (branch 1)
Fkaw03942	0	NA	NA	NA	NA	NA	NA	Fkaw03942/0.66/Protein of unknown function (DUF3306)
Fkaw03943	5.84944	OLQ11806.1/4.0e-22/Pentatricopeptide repeat-containing protein, chloroplastic [Symbiodinium microadriaticum]	NA	NA	NA	NA	NA	Fkaw03943/0.00044/Ubiquitin-conjugating enzyme
Fkaw03944	28.4222	OLP90396.1/3.0e-23/hypothetical protein AK812_SmicGene28038 [Symbiodinium microadriaticum]	NA	NA	NA	NA	NA	NA
Fkaw03951	30.7183	OLQ01225.1/7.3e-10/hypothetical protein AK812_SmicGene16032 [Symbiodinium microadriaticum]	NA	NA	NA	NA	NA	NA
Fkaw03953	19.4961	OLQ05545.1/5.5e-36/Ankyrin-3 [Symbiodinium microadriaticum]	NA	NA	NA	NA	cellular_component:GO:0016021//integral component of membrane;molecular_function:GO:0005230//extracellular ligand-gated ion channel activity;GO:0005509//calcium ion binding;	NA
Fkaw03956	12.1978	OLQ06776.1/2.2e-73/SET domain-containing protein 4 [Symbiodinium microadriaticum]	NA	NA	egu:105037894/2.7e-06/N-lysine methyltransferase setd6 isoform X1; K05302 N-lysine methyltransferase SETD6 [EC:2.1.1.-]	NA	NA	NA
Fkaw03961	0	OLP83600.1/1.4e-69/hypothetical protein AK812_SmicGene35623 [Symbiodinium microadriaticum]	NA	NA	NA	NA	NA	NA
Fkaw03963	8.86056	CBJ31878.1/4.2e-17/conserved unknown protein [Ectocarpus siliculosus]	NA	sp|Q9LE82|RAGP1_ARATH/8.1e-07/RAN GTPase-activating protein 1 OS=Arabidopsis thaliana GN=RANGAP1 PE=1 SV=1	mdm:103449000/5.4e-08/RAN GTPase-activating protein 1; K14319 Ran GTPase-activating protein 1	At3g63130_2/1.9e-06/[AYT] KOG1909 Ran GTPase-activating protein	NA	Fkaw03963/1.6e-17/AI-2E family transporter
Fkaw03964	8.65556	NA	NA	NA	NA	NA	NA	NA
Fkaw03976	2.94556	OLQ06780.1/5.1e-74/WW domain-containing oxidoreductase [Symbiodinium microadriaticum]	NA	NA	NA	NA	NA	NA
Fkaw03979	10.68	NA	NA	NA	NA	NA	NA	Fkaw03979/0.16/Domain of unknown function (DUF3291)
Fkaw03980	17.2856	NA	NA	NA	NA	NA	NA	Fkaw03980/0.00099/zinc-ribbon domain
Fkaw03988	18.8322	OLQ07473.1/2.1e-17/Serine/threonine-protein kinase PLK4 [Symbiodinium microadriaticum]	NA	sp|P92937|CIPKF_ARATH/8.0e-11/CBL-interacting serine/threonine-protein kinase 15 OS=Arabidopsis thaliana GN=CIPK15 PE=1 SV=2	gmx:100813555/1.5e-11/CBL-interacting serine/threonine-protein kinase 11; K12761 carbon catabolite-derepressing protein kinase [EC:2.7.11.1]	At5g01810/1.9e-10/[T] KOG0583 Serine/threonine protein kinase	biological_process:GO:0007165//signal transduction;cellular_component:GO:0016021//integral component of membrane;molecular_function:GO:0004674//protein serine/threonine kinase activity;GO:0005524//ATP binding;	Fkaw03988/3.4e-16/Protein kinase domain
Fkaw03989	12.3083	OLQ07398.1/3.6e-63/NAD(P) transhydrogenase subunit alpha [Symbiodinium microadriaticum]	NA	NA	ccp:CHC_T00008930001/4.5e-33/NAD(P) transhydrogenase; K00323 H+-translocating NAD(P) transhydrogenase [EC:1.6.1.2 7.1.1.1]	NA	biological_process:GO:0015992//proton transport;cellular_component:GO:0016021//integral component of membrane;molecular_function:GO:0008746//NAD(P)+ transhydrogenase activity;	Fkaw03989/1.1e-22/4TM region of pyridine nucleotide transhydrogenase, mitoch
Fkaw03991	17.8256	OLQ07398.1/2.8e-41/NAD(P) transhydrogenase subunit alpha [Symbiodinium microadriaticum]	NA	NA	ccp:CHC_T00008930001/5.1e-23/NAD(P) transhydrogenase; K00323 H+-translocating NAD(P) transhydrogenase [EC:1.6.1.2 7.1.1.1]	NA	biological_process:GO:0015992//proton transport;cellular_component:GO:0016021//integral component of membrane;molecular_function:GO:0008746//NAD(P)+ transhydrogenase activity;	Fkaw03991/1.2e-21/Alanine dehydrogenase/PNT, C-terminal domain
Fkaw03996	5.00889	OLP99203.1/2.9e-12/Myosin-2 [Symbiodinium microadriaticum]	NA	NA	NA	NA	NA	Fkaw03996/0.0058/Isy1-like splicing family
Fkaw03999	4.30278	NA	NA	NA	NA	NA	NA	NA
Fkaw04000	5.38944	OLQ07424.1/8.5e-44/Repetin [Symbiodinium microadriaticum]	NA	sp|Q9LFN3|PT511_ARATH/1.8e-16/Probable sugar phosphate/phosphate translocator At5g11230 OS=Arabidopsis thaliana GN=At5g11230 PE=2 SV=1	cme:CYME_CMK248C/6.9e-13/similar to phosphate/phosphoenolpyruvate translocator protein; K15280 solute carrier family 35, member C2	At5g11230/4.3e-16/[GE] KOG1441 Glucose-6-phosphate/phosphate and phosphoenolpyruvate/phosphate antiporter	cellular_component:GO:0016021//integral component of membrane;	Fkaw04000/0.00067/Triose-phosphate Transporter family
Fkaw04005	0.0155556	AQS99305.1/4.6e-28/type I polyketide synthase [Gambierdiscus polynesiensis]	NA	NA	NA	NA	NA	Fkaw04005/2.6e-25/Acyl transferase domain
Fkaw04006	0.0244444	OLQ06785.1/1.5e-48/Oleandomycin polyketide synthase, modules 5 and 6 [Symbiodinium microadriaticum]	NA	NA	NA	NA	NA	Fkaw04006/6.8e-30/Polyketide synthase dehydratase
Fkaw04026	1.46889	NA	NA	NA	NA	NA	NA	NA
Fkaw04037	2.80889	OLP88400.1/1.5e-29/RNA pseudouridylate synthase domain-containing protein 1 [Symbiodinium microadriaticum]	NA	NA	NA	NA	biological_process:GO:0001522//pseudouridine synthesis;molecular_function:GO:0003723//RNA binding;GO:0009982//pseudouridine synthase activity;	Fkaw04037/2.2e-20/RNA pseudouridylate synthase
Fkaw04042	39.1828	OLP91891.1/1.3e-09/P2X receptor A [Symbiodinium microadriaticum]	NA	NA	NA	NA	NA	Fkaw04042/0.0078/V-type ATPase 116kDa subunit family
Fkaw04043	3.91556	OLP85392.1/7.3e-12/putative E3 ubiquitin-protein ligase RNF217 [Symbiodinium microadriaticum]	NA	NA	NA	NA	NA	Fkaw04043/0.023/Sjogren's syndrome/scleroderma autoantigen 1 (Autoantigen p27)
Fkaw04044	12.8044	OLP88409.1/1.3e-12/hypothetical protein AK812_SmicGene30276 [Symbiodinium microadriaticum]	NA	NA	NA	NA	NA	NA
Fkaw04050	47.8894	OLP79066.1/2.1e-37/Pentatricopeptide repeat-containing protein [Symbiodinium microadriaticum]	NA	sp|Q9LFC5|PP360_ARATH/2.5e-16/Pentatricopeptide repeat-containing protein At5g01110 OS=Arabidopsis thaliana GN=At5g01110 PE=2 SV=1	vvi:100251738/6.1e-12/pentatricopeptide repeat-containing protein At5g61990, mitochondrial; K17964 leucine-rich PPR motif-containing protein, mitochondrial	At5g01110/5.9e-16/[R] KOG4197 FOG: PPR repeat	NA	Fkaw04050/6.1e-24/PPR repeat family
Fkaw04053	8.19944	OLQ06277.1/5.8e-54/Ankyrin-1 [Symbiodinium microadriaticum]	NA	sp|P0C550|AKT1_ORYSI/2.1e-21/Potassium channel AKT1 OS=Oryza sativa subsp. indica GN=AKT1 PE=2 SV=1	mng:MNEG_4558/3.0e-30/ankyrin; K10380 ankyrin	Hs10947054/3.0e-39/[M] KOG4177 Ankyrin	NA	Fkaw04053/6.5e-44/Ankyrin repeats (3 copies)
Fkaw04059	4.92444	OLP95362.1/5.2e-31/hypothetical protein AK812_SmicGene22522 [Symbiodinium microadriaticum]	NA	NA	NA	NA	NA	Fkaw04059/0.024/Competence-damaged protein
Fkaw04060	1.73222	GBG67162.1/9.0e-14/hypothetical protein CBR_g81587, partial [Chara braunii]	NA	sp|F4IQK5|VCL21_ARATH/3.1e-08/Vicilin-like seed storage protein At2g18540 OS=Arabidopsis thaliana GN=At2g18540 PE=3 SV=1	csv:101219218/4.8e-11/vicilin; K18626 trichohyalin	7292130/8.5e-09/[A] KOG1869 Splicing coactivator SRm160/300, subunit SRm300	NA	Fkaw04060/2.2/Nucleoporin protein Ndc1-Nup
Fkaw04067	19.005	NA	NA	NA	NA	NA	NA	Fkaw04067/0.036/L27_2
Fkaw04068	0	NA	NA	NA	NA	NA	NA	NA
Fkaw04070	0	OLQ02238.1/4.4e-144/hypothetical protein AK812_SmicGene14906 [Symbiodinium microadriaticum]	NA	NA	NA	NA	NA	Fkaw04070/4.9e-10/Reverse transcriptase (RNA-dependent DNA polymerase)
Fkaw04071	18.2278	OLP96178.1/6.9e-29/hypothetical protein AK812_SmicGene21636 [Symbiodinium microadriaticum]	NA	NA	NA	NA	NA	NA
Fkaw04072	4.31222	XP_020395843.2/3.3e-10/uncharacterized protein DDB_G0271670, partial [Zea mays]	NA	NA	cvr:CHLNCDRAFT_56456/7.9e-08/hypothetical protein; K20478 golgin subfamily B member 1	Hs18544393/7.3e-07/[T] LSE0196 H S100 EF-hand calcium-binding protein	NA	NA
Fkaw04076	14.1022	OLP96157.1/1.8e-58/putative E3 ubiquitin-protein ligase HERC1, partial [Symbiodinium microadriaticum]	NA	NA	NA	NA	NA	Fkaw04076/5.9e-05/EF hand
Fkaw04077	8.13333	OLQ05111.1/1.0e-08/hypothetical protein AK812_SmicGene11726 [Symbiodinium microadriaticum]	NA	NA	NA	NA	NA	Fkaw04077/0.55/F-box-like
Fkaw04079	5.945	NA	NA	NA	NA	NA	NA	NA
Fkaw04085	13.765	OLP94932.1/8.0e-18/hypothetical protein AK812_SmicGene22992 [Symbiodinium microadriaticum]	NA	NA	NA	NA	NA	Fkaw04085/1.9e-16/Utp14 protein
Fkaw04091	16.1239	OLP80886.1/5.2e-59/hypothetical protein AK812_SmicGene38652 [Symbiodinium microadriaticum]	NA	NA	NA	NA	NA	NA
Fkaw04093	6.68	OLP78577.1/1.4e-32/RNA-directed DNA polymerase from mobile element jockey [Symbiodinium microadriaticum]	NA	NA	nto:104086057/6.7e-07/DExH-box ATP-dependent RNA helicase DExH10-like; K12598 ATP-dependent RNA helicase DOB1 [EC:3.6.4.13]	CE08834/2.5e-10/[R] KOG1075 FOG: Reverse transcriptase	NA	Fkaw04093/4.1e-25/Reverse transcriptase (RNA-dependent DNA polymerase)
Fkaw04094	82.7133	OLP80877.1/1.4e-137/RuvB-like 2 [Symbiodinium microadriaticum]	KC940798.1/0.0/KC940798.1 Symbiodinium kawagutii strain CCMP2468 clone SymkaFL1061064219851(5'-), partial sequence	sp|Q9FMR9|RIN1_ARATH/3.4e-61/RuvB-like protein 1 OS=Arabidopsis thaliana GN=RIN1 PE=1 SV=1	mng:MNEG_4791/4.0e-136/RuvB-like protein 2; K11338 RuvB-like protein 2 [EC:3.6.4.12]	Hs5730023/7.4e-136/[K] KOG2680 DNA helicase TIP49, TBP-interacting protein	biological_process:GO:0006355//regulation of transcription, DNA-templated;GO:0006351//transcription, DNA-templated;cellular_component:GO:0005634//nucleus;molecular_function:GO:0005524//ATP binding;GO:0043141//ATP-dependent 5'-3' DNA helicase activity;	Fkaw04094/3.2e-123/TIP49 C-terminus
Fkaw04096	41.3367	OLP80879.1/1.4e-24/RuvB-like helicase 2 [Symbiodinium microadriaticum]	KC941137.1/0.0/KC941137.1 Symbiodinium kawagutii strain CCMP2468 clone SymkaFL1061064219851(3'-), partial sequence	sp|Q9FMR9|RIN1_ARATH/7.7e-14/RuvB-like protein 1 OS=Arabidopsis thaliana GN=RIN1 PE=1 SV=1	adu:107496091/2.4e-20/ruvB-like 2; K11338 RuvB-like protein 2 [EC:3.6.4.12]	7293815/8.4e-19/[K] KOG2680 DNA helicase TIP49, TBP-interacting protein	NA	Fkaw04096/5.1e-25/TIP49 C-terminus
Fkaw04098	19.8622	NA	NA	NA	NA	NA	NA	NA
Fkaw04099	13.5128	OLP80879.1/1.4e-65/RuvB-like helicase 2 [Symbiodinium microadriaticum]	KC941137.1/0.0/KC941137.1 Symbiodinium kawagutii strain CCMP2468 clone SymkaFL1061064219851(3'-), partial sequence	NA	NA	NA	NA	Fkaw04099/1.1e-07/EF hand
Fkaw04100	10.8072	OLP80880.1/5.5e-51/hypothetical protein AK812_SmicGene38644 [Symbiodinium microadriaticum]	NA	sp|O65312|MEDEA_ARATH/8.5e-06/Histone-lysine N-methyltransferase MEDEA OS=Arabidopsis thaliana GN=MEA PE=1 SV=1	vcn:VOLCADRAFT_65215/2.2e-06/VSET2; histone H3 methyltransferase; K11423 histone-lysine N-methyltransferase SETD2 [EC:2.1.1.43]	NA	NA	Fkaw04100/2.1e-10/SET domain
Fkaw04104	31.4856	OAE33909.1/2.1e-17/hypothetical protein AXG93_1104s1050 [Marchantia polymorpha subsp. ruderalis] >PTQ37896.1 hypothetical protein MARPO_0054s0013 [Marchantia polymorpha]	NA	sp|Q9LSE4|CCB1_ARATH/6.5e-13/Protein COFACTOR ASSEMBLY OF COMPLEX C SUBUNIT B CCB1, chloroplastic OS=Arabidopsis thaliana GN=CCB1 PE=1 SV=1	NA	NA	NA	Fkaw04104/4.3e-18/Cofactor assembly of complex C subunit B
Fkaw04109	19.0011	OLQ13847.1/1.9e-55/Ribonucleoside-diphosphate reductase small chain [Symbiodinium microadriaticum]	NA	NA	sot:102595890/3.2e-06/nuclear-pore anchor; K09291 nucleoprotein TPR	Hs4758200/6.0e-06/[Z] KOG0516 Dystonin, GAS (Growth-arrest-specific protein), and related proteins	NA	Fkaw04109/0.0029/Growth-Arrest-Specific Protein 2 Domain
Fkaw04111	15.1439	OLQ13847.1/1.6e-46/Ribonucleoside-diphosphate reductase small chain [Symbiodinium microadriaticum]	NA	sp|A2ZAC2|BRE1B_ORYSI/8.6e-07/E3 ubiquitin-protein ligase BRE1-like 2 OS=Oryza sativa subsp. indica GN=BRE1B PE=3 SV=2	pmum:103337674/4.4e-08/intracellular protein transport protein USO1; K20283 golgin subfamily A member 4	Hs20536595/1.8e-10/[T] KOG0612 Rho-associated, coiled-coil containing protein kinase	NA	Fkaw04111/0.7/Protein of unknown function (DUF1192)
Fkaw04119	4.03444	OLQ06787.1/8.8e-25/THUMP domain-containing protein 2 [Symbiodinium microadriaticum]	NA	NA	NA	NA	NA	NA
Fkaw04121	3.13278	OLQ06786.1/3.6e-99/Protein disulfide-isomerase-like protein EhSep2 [Symbiodinium microadriaticum]	NA	sp|Q9C7A2|ITN1_ARATH/3.4e-11/Ankyrin repeat-containing protein ITN1 OS=Arabidopsis thaliana GN=ITN1 PE=1 SV=1	cqi:110697085/3.4e-08/E3 ubiquitin-protein ligase XBAT33-like; K19044 E3 ubiquitin-protein ligase XBAT32/33 [EC:2.3.2.27]	Hs16159328/2.9e-13/[R] KOG0504 FOG: Ankyrin repeat	NA	Fkaw04121/4.3e-20/Ankyrin repeats (3 copies)
Fkaw04125	14.7056	NA	NA	NA	NA	NA	NA	NA
Fkaw04127	3.04444	OLQ11938.1/1.1e-36/Pentatricopeptide repeat-containing protein, chloroplastic [Symbiodinium microadriaticum]	NA	sp|Q9LER0|PP381_ARATH/3.5e-13/Pentatricopeptide repeat-containing protein At5g14770, mitochondrial OS=Arabidopsis thaliana GN=At5g14770 PE=3 SV=2	mng:MNEG_2776/3.0e-14/Pentatricopeptide repeat-containing protein; K17710 pentatricopeptide repeat domain-containing protein 1	At5g14770/8.1e-13/[R] KOG4197 FOG: PPR repeat	NA	Fkaw04127/8.9e-25/PPR repeat family
Fkaw04128	15.7528	OLQ06790.1/1.4e-76/Pentatricopeptide repeat-containing protein, chloroplastic [Symbiodinium microadriaticum]	NA	NA	NA	NA	NA	Fkaw04128/0.0066/Torus domain
Fkaw04129	2.45889	OLQ06790.1/1.2e-23/Pentatricopeptide repeat-containing protein, chloroplastic [Symbiodinium microadriaticum]	NA	NA	NA	NA	NA	Fkaw04129/0.099/Bacterial type II/III secretion system short domain
Fkaw04130	38.2122	OLQ06793.1/9.3e-21/hypothetical protein AK812_SmicGene9863 [Symbiodinium microadriaticum]	NA	NA	NA	NA	NA	NA
Fkaw04131	6.62889	OLQ06811.1/6.5e-34/hypothetical protein AK812_SmicGene9858 [Symbiodinium microadriaticum]	NA	sp|P43644|DNJH_ATRNU/3.7e-07/DnaJ protein homolog ANJ1 OS=Atriplex nummularia PE=2 SV=1	psom:113296754/3.0e-06/dnaJ protein homolog; K09503 DnaJ homolog subfamily A member 2	At3g44110/3.3e-06/[O] KOG0712 Molecular chaperone (DnaJ superfamily)	NA	Fkaw04131/1.1e-07/DnaJ domain
Fkaw04132	26.5967	NA	NA	NA	NA	NA	NA	Fkaw04132/0.00012/BolA-like protein
Fkaw04133	12.4906	OLP96098.1/1.0e-08/hypothetical protein AK812_SmicGene21701 [Symbiodinium microadriaticum]	NA	NA	NA	Hs19923466/5.4e-07/[A] KOG1869 Splicing coactivator SRm160/300, subunit SRm300	NA	Fkaw04133/0.073/RNA 2'-phosphotransferase, Tpt1 / KptA family
Fkaw04134	0.0138889	XP_012898288.1/1.1e-35/uncharacterized protein [Blastocystis hominis] >CBK24240.2 unnamed protein product [Blastocystis hominis]	NA	sp|F4IQK5|VCL21_ARATH/3.5e-25/Vicilin-like seed storage protein At2g18540 OS=Arabidopsis thaliana GN=At2g18540 PE=3 SV=1	tcc:18599844/1.5e-25/trichohyalin; K18626 trichohyalin	SPAC17C9.03/4.7e-28/[J] KOG0401 Translation initiation factor 4F, ribosome/mRNA-bridging subunit (eIF-4G)	cellular_component:GO:0016021//integral component of membrane;	NA
Fkaw04136	9.53	OLQ06809.1/3.8e-58/hypothetical protein AK812_SmicGene9855 [Symbiodinium microadriaticum]	NA	NA	csl:COCSUDRAFT_40845/2.0e-10/SET domain-containing protein; K11426 SET and MYND domain-containing protein	Hs12232401/2.3e-07/[B] KOG2084 Predicted histone tail methylase containing SET domain	NA	Fkaw04136/9.4e-10/SET domain
Fkaw04143	0	PUZ72779.1/6.8e-23/hypothetical protein GQ55_2G422300 [Panicum hallii var. hallii]	NA	sp|Q9T0K5|LRX3_ARATH/7.7e-21/Leucine-rich repeat extensin-like protein 3 OS=Arabidopsis thaliana GN=LRX3 PE=1 SV=1	aip:107619883/1.9e-21/formin-like protein 20; K02184 formin 2	At4g13340/1.8e-20/[M] LSE0601 A Pollen extensin-like protein (Pex)	NA	Fkaw04143/0.083/Pre-T-cell antigen receptor
Fkaw04149	17.18	NA	NA	NA	NA	NA	NA	Fkaw04149/0.0036/IncA protein
Fkaw04150	18.8733	NA	NA	NA	NA	NA	NA	NA
Fkaw04157	42.2917	OLQ13902.1/1.4e-57/hypothetical protein AK812_SmicGene2039 [Symbiodinium microadriaticum]	NA	sp|Q2R0Q1|U2A2A_ORYSJ/3.8e-06/Splicing factor U2af large subunit A OS=Oryza sativa subsp. japonica GN=U2AF65A PE=2 SV=2	NA	NA	NA	NA
Fkaw04164	1.78667	OLQ00602.1/6.6e-26/Pentatricopeptide repeat-containing protein, chloroplastic [Symbiodinium microadriaticum]	NA	NA	mng:MNEG_2776/3.6e-07/Pentatricopeptide repeat-containing protein; K17710 pentatricopeptide repeat domain-containing protein 1	NA	NA	Fkaw04164/8.4e-05/PPR repeat family
Fkaw04186	10.7839	OLQ14205.1/3.1e-31/Leucine-rich repeat-containing protein 1 [Symbiodinium microadriaticum]	NA	sp|Q8S7M7|PIRL5_ORYSJ/1.8e-17/Plant intracellular Ras-group-related LRR protein 5 OS=Oryza sativa subsp. japonica GN=IRL5 PE=2 SV=1	psom:113284180/4.8e-12/LRR repeats and ubiquitin-like domain-containing protein At2g30105; K19613 leucine-rich repeat protein SHOC2	7301474/8.4e-18/[R] KOG0619 FOG: Leucine rich repeat	NA	Fkaw04186/4.7e-21/Leucine rich repeat
Fkaw04188	18.6422	OLQ14204.1/7.6e-60/Protein lap1 [Symbiodinium microadriaticum]	NA	sp|Q5G5E0|PIRL5_ARATH/5.8e-22/Plant intracellular Ras-group-related LRR protein 5 OS=Arabidopsis thaliana GN=PIRL5 PE=2 SV=1	ppp:112272676/6.4e-18/plant intracellular Ras-group-related LRR protein 7-like; K19613 leucine-rich repeat protein SHOC2	CE25736/2.2e-27/[R] KOG0619 FOG: Leucine rich repeat	NA	Fkaw04188/2.2e-21/Leucine rich repeat
Fkaw04195	4.77222	OLQ13900.1/4.6e-148/hypothetical protein AK812_SmicGene2033 [Symbiodinium microadriaticum]	NA	NA	NA	NA	NA	Fkaw04195/0.013/Fanconi Anaemia group E protein FANCE
Fkaw04210	27.1117	NA	NA	NA	NA	NA	NA	Fkaw04210/0.014/alpha/beta hydrolase fold
Fkaw04227	2.80889	OLQ13870.1/4.0e-19/N-acetylated-alpha-linked acidic dipeptidase 2 [Symbiodinium microadriaticum]	NA	NA	NA	NA	NA	Fkaw04227/0.034/Protein of unknown function (DUF423)
Fkaw04233	2.06444	OLQ13873.1/3.8e-277/Bile salt-activated lipase [Symbiodinium microadriaticum]	NA	NA	osa:4336838/1.5e-11/E3 ubiquitin-protein ligase RNF14; K11971 E3 ubiquitin-protein ligase RNF14 [EC:2.3.2.31]	CE27705/5.5e-07/[O] KOG1815 Predicted E3 ubiquitin ligase	NA	Fkaw04233/3.2e-08/WWE domain
Fkaw04244	22.0172	GAX11229.1/1.4e-52/hypothetical protein FisN_34Hh052 [Fistulifera solaris]	NA	NA	NA	NA	biological_process:GO:0009056//catabolic process;molecular_function:GO:0016787//hydrolase activity;	Fkaw04244/7.6e-25/alpha/beta hydrolase fold
Fkaw04245	7.07611	OLQ13834.1/2.1e-12/Endoglucanase EG-1 [Symbiodinium microadriaticum]	NA	NA	NA	NA	NA	Fkaw04245/0.15/Putative type VII ESX secretion system translocon, EccE
Fkaw04252	31.9367	OLP83814.1/4.8e-39/hypothetical protein AK812_SmicGene35375 [Symbiodinium microadriaticum]	NA	NA	thj:104805137/3.3e-07/probable pectate lyase 3 isoform X1; K01728 pectate lyase [EC:4.2.2.2]	NA	cellular_component:GO:0016021//integral component of membrane;	Fkaw04252/6.6e-09/Putative small multi-drug export protein
Fkaw04253	25.5422	OLP83813.1/2.3e-153/Adagio protein 2 [Symbiodinium microadriaticum]	NA	NA	NA	NA	NA	Fkaw04253/2.2e-08/LicD family
Fkaw04255	12.1889	OLP83813.1/9.1e-30/Adagio protein 2 [Symbiodinium microadriaticum]	NA	NA	NA	NA	NA	Fkaw04255/1.1e-06/Galactose oxidase, central domain
Fkaw04258	6.76111	OLP98593.1/2.9e-23/Calcium-dependent protein kinase 2 [Symbiodinium microadriaticum]	NA	sp|Q7XIM0|CDPKH_ORYSJ/1.2e-12/Calcium-dependent protein kinase 17 OS=Oryza sativa subsp. japonica GN=CPK17 PE=2 SV=1	spen:107015444/9.1e-13/calcium-dependent protein kinase 26-like; K13412 calcium-dependent protein kinase [EC:2.7.11.1]	At2g35890/4.9e-12/[T] KOG0032 Ca2+/calmodulin-dependent protein kinase, EF-Hand protein superfamily	biological_process:GO:0009738//abscisic acid-activated signaling pathway;GO:0035556//intracellular signal transduction;GO:0046777//protein autophosphorylation;GO:0018105//peptidyl-serine phosphorylation;cellular_component:GO:0005634//nucleus;GO:0005737//cytoplasm;molecular_function:GO:0005524//ATP binding;GO:0005509//calcium ion binding;GO:0004683//calmodulin-dependent protein kinase activity;GO:…	Fkaw04258/1.1e-06/Protein kinase domain
Fkaw04270	25.1094	OLQ13891.1/1.1e-90/ABC1 family protein C21C3.03, mitochondrial [Symbiodinium microadriaticum]	NA	sp|Q94BU1|Y1181_ARATH/8.0e-11/Uncharacterized aarF domain-containing protein kinase At1g71810, chloroplastic OS=Arabidopsis thaliana GN=At1g71810 PE=2 SV=1	ppp:112278391/6.5e-26/probable serine/threonine-protein kinase abkC isoform X1; K08869 aarF domain-containing kinase	YPL109c/3.1e-21/[R] KOG1236 Predicted unusual protein kinase	cellular_component:GO:0016021//integral component of membrane;molecular_function:GO:0005524//ATP binding;GO:0004672//protein kinase activity;	Fkaw04270/1.4e-10/ABC1 family
Fkaw04278	28.425	ACU45304.1/5.1e-20/unknown, partial [Karlodinium veneficum]	NA	NA	NA	NA	NA	Fkaw04278/8.6e-08/CS domain
Fkaw04279	15.5383	NA	NA	NA	NA	NA	NA	NA
Fkaw04285	36.6211	OLP88670.1/7.2e-10/Serine/threonine-protein kinase H1-like [Symbiodinium microadriaticum]	NA	NA	NA	NA	NA	NA
Fkaw04291	13.0717	OLP87864.1/2.4e-26/Dihydrolipoyllysine-residue succinyltransferase component of 2-oxoglutarate dehydrogenase complex 2, mitochondrial [Symbiodinium microadriaticum]	NA	NA	NA	NA	NA	NA
Fkaw04293	6.23833	OLP91628.1/4.9e-31/Extended synaptotagmin-3 [Symbiodinium microadriaticum]	NA	sp|Q9SKR2|SYT1_ARATH/2.0e-07/Synaptotagmin-1 OS=Arabidopsis thaliana GN=SYT1 PE=1 SV=2	NA	7301181/3.0e-17/[R] KOG1012 Ca2+-dependent lipid-binding protein CLB1/vesicle protein vp115/Granuphilin A, contains C2 domain	NA	Fkaw04293/2.6e-07/Synaptotagmin-like mitochondrial-lipid-binding domain
Fkaw04297	0	OLP81227.1/1.0e-08/Copia protein [Symbiodinium microadriaticum]	NA	NA	NA	NA	NA	NA
Fkaw04300	2.45278	KGN46555.1/3.0e-17/hypothetical protein Csa_6G108530 [Cucumis sativus]	NA	NA	han:110864680/1.4e-10/nuclear pore complex protein NUP62-like; K14306 nuclear pore complex protein Nup62	YKR092c/8.5e-09/[Y] KOG2992 Nucleolar GTPase/ATPase p130	NA	NA
Fkaw04301	18.2122	OLP93597.1/1.5e-41/Protein AIR2 [Symbiodinium microadriaticum]	NA	NA	NA	NA	NA	Fkaw04301/0.0081/Zinc knuckle
Fkaw04304	8.68167	OLP93621.1/5.2e-78/Monoglyceride lipase [Symbiodinium microadriaticum]	NA	NA	NA	NA	NA	Fkaw04304/1.4e-09/EF-hand domain pair
Fkaw04306	17.4844	OLP89627.1/1.9e-44/Ferredoxin--NADP reductase, leaf isozyme, chloroplastic [Symbiodinium microadriaticum]	NA	sp|Q8W4E1|RH47_ARATH/8.2e-10/DEAD-box ATP-dependent RNA helicase 47, mitochondrial OS=Arabidopsis thaliana GN=RH47 PE=1 SV=2	nto:104092219/1.5e-08/DEAD-box ATP-dependent RNA helicase 16; K14810 ATP-dependent RNA helicase DDX56/DBP9 [EC:3.6.4.13]	NA	molecular_function:GO:0005524//ATP binding;GO:0003676//nucleic acid binding;	Fkaw04306/5.3e-12/DEAD/DEAH box helicase
Fkaw04307	47.8917	OLP93620.1/5.2e-39/Centrosomal protein POC5 [Symbiodinium microadriaticum]	NA	NA	NA	NA	NA	Fkaw04307/0.16/Centrosome microtubule-binding domain of Cep57
Fkaw04309	14.9478	OLP95522.1/7.0e-37/Phosphatase PSR1 [Symbiodinium microadriaticum]	NA	NA	bna:106427055/1.6e-08/peroxisomal and mitochondrial division factor 2-like; K10374 tropomyosin 2	Hs7662132/2.3e-08/[D] TWOG0657 Centrosomal protein	NA	Fkaw04309/0.0055/JNK_SAPK-associated protein-1
Fkaw04311	13.2144	OLP95519.1/1.9e-41/hypothetical protein AK812_SmicGene22347 [Symbiodinium microadriaticum]	NA	NA	NA	NA	NA	Fkaw04311/1.9e-06/Golgin subfamily A member 5
Fkaw04312	17.3083	OUS45071.1/1.6e-10/hypothetical protein BE221DRAFT_193240 [Ostreococcus tauri]	NA	NA	NA	SPBC3D6.14c/6.6e-06/[GO] KOG4157 beta-1,6-N-acetylglucosaminyltransferase, contains WSC domain	NA	Fkaw04312/2.4/Nuclear RNA-splicing-associated protein
Fkaw04313	1.82778	OLP86123.1/1.1e-27/Pentatricopeptide repeat-containing protein, chloroplastic [Symbiodinium microadriaticum]	NA	sp|Q9LQ16|PPR94_ARATH/7.3e-10/Pentatricopeptide repeat-containing protein At1g62910 OS=Arabidopsis thaliana GN=At1g62910 PE=2 SV=1	apro:F751_0570/7.2e-15/Pentatricopeptide repeat-containing protein; K17710 pentatricopeptide repeat domain-containing protein 1	At1g62910/1.7e-09/[R] KOG4197 FOG: PPR repeat	NA	Fkaw04313/5.4e-17/PPR repeat family
Fkaw04322	6.87722	OLP79972.1/1.3e-62/hypothetical protein AK812_SmicGene39692, partial [Symbiodinium microadriaticum]	NA	NA	NA	NA	NA	Fkaw04322/0.51/Proline-rich membrane anchor 1
Fkaw04323	4.81111	OLP95502.1/1.1e-27/ATP-dependent helicase SGS1 [Symbiodinium microadriaticum]	NA	sp|Q9FT69|RQSIM_ARATH/6.0e-09/ATP-dependent DNA helicase Q-like SIM OS=Arabidopsis thaliana GN=RECQSIM PE=2 SV=1	lja:Lj5g3v1496740.4/3.3e-09/Lj5g3v1496740.4; -; K10900 werner syndrome ATP-dependent helicase [EC:3.6.4.12]	At5g27680/1.4e-08/[L] KOG0351 ATP-dependent DNA helicase	biological_process:GO:0006310//DNA recombination;molecular_function:GO:0005524//ATP binding;GO:0003676//nucleic acid binding;GO:0008026//ATP-dependent helicase activity;	NA
Fkaw04325	15.3128	NA	NA	NA	NA	NA	NA	NA
Fkaw04328	2.08	OSX79978.1/2.0e-11/hypothetical protein BU14_0066s0031 [Porphyra umbilicalis]	NA	sp|Q9SIH2|DOT1_ARATH/5.6e-08/Glycine-rich protein DOT1 OS=Arabidopsis thaliana GN=DOT1 PE=2 SV=1	han:110885399/7.7e-07/transcription elongation factor SPT6 homolog; K11292 transcription elongation factor SPT6	7293195/3.1e-09/[R] KOG1995 Conserved Zn-finger protein	NA	Fkaw04328/0.0021/Zinc finger C-x8-C-x5-C-x3-H type (and similar)
Fkaw04329	2.67778	OLQ15439.1/5.6e-77/Retrovirus-related Pol polyprotein from transposon TNT 1-94 [Symbiodinium microadriaticum]	NA	NA	zma:103634684/2.3e-13/uncharacterized protein LOC103634684; K17545 serine/threonine-protein kinase ULK4 [EC:2.7.11.1]	At2g13940/6.9e-24/[R] KOG0017 FOG: Transposon-encoded proteins with TYA, reverse transcriptase, integrase domains in various combinations	NA	Fkaw04329/9.6e-15/Reverse transcriptase (RNA-dependent DNA polymerase)
Fkaw04334	12.4256	OLP95498.1/4.6e-149/Sodium channel protein type 10 subunit alpha [Symbiodinium microadriaticum]	NA	NA	NA	Hs7657542/1.4e-09/[PT] KOG2301 Voltage-gated Ca2+ channels, alpha1 subunits	NA	Fkaw04334/7.2e-16/Ion transport protein
Fkaw04336	27.5483	OLP95499.1/7.1e-50/putative glucuronosyltransferase PGSIP6 [Symbiodinium microadriaticum]	NA	NA	NA	NA	NA	NA
Fkaw04337	7.01833	OLP95499.1/1.2e-83/putative glucuronosyltransferase PGSIP6 [Symbiodinium microadriaticum]	NA	sp|Q8GWB7|GUX6_ARATH/1.5e-16/Inositol phosphorylceramide glucuronosyltransferase 1 OS=Arabidopsis thaliana GN=IPUT1 PE=1 SV=1	gmx:100813990/4.6e-18/inositol phosphorylceramide glucuronosyltransferase 1 isoform X1; K22809 inositol phosphorylceramide glucuronosyltransferase 1 [EC:2.4.1.-]	At5g18480_1/2.1e-16/[G] KOG1950 Glycosyl transferase, family 8 - glycogenin	NA	Fkaw04337/3e-06/Glycosyl transferase family 8
Fkaw04350	26.4261	OLQ10848.1/2.4e-28/hypothetical protein AK812_SmicGene5408 [Symbiodinium microadriaticum]	NA	NA	NA	NA	NA	Fkaw04350/0.00011/Ku C terminal domain like
Fkaw04351	21.5017	OLP95522.1/3.1e-64/Phosphatase PSR1 [Symbiodinium microadriaticum]	NA	sp|Q5S7T7|TIM50_PHYIN/1.3e-13/Mitochondrial import inner membrane translocase subunit TIM50 OS=Phytophthora infestans GN=TIM50 PE=2 SV=1	ppp:112285568/1.4e-31/probable C-terminal domain small phosphatase; K15731 carboxy-terminal domain RNA polymerase II polypeptide A small phosphatase [EC:3.1.3.16]	YLL010c/5.0e-35/[K] KOG1605 TFIIF-interacting CTD phosphatase, including NLI-interacting factor (involved in RNA polymerase II regulation)	molecular_function:GO:0016791//phosphatase activity;	Fkaw04351/2.9e-40/NLI interacting factor-like phosphatase
Fkaw04352	18.2511	OLP95522.1/4.7e-53/Phosphatase PSR1 [Symbiodinium microadriaticum]	NA	NA	NA	NA	NA	Fkaw04352/0.037/Oxidoreductase NAD-binding domain
Fkaw04354	18.8822	OLP88223.1/5.0e-12/Reticulocyte-binding protein 2-like a [Symbiodinium microadriaticum]	NA	NA	hbr:110635662/1.1e-07/formin-like protein 20 isoform X1; K02184 formin 2	NA	NA	Fkaw04354/0.61/Disordered region downstream of MFMR
Fkaw04356	36.8167	XP_013643333.1/3.8e-27/vicilin-like seed storage protein At2g18540 [Brassica napus] >RID59250.1 hypothetical protein BRARA_F02492 [Brassica rapa]	NA	sp|F4IQK5|VCL21_ARATH/1.9e-25/Vicilin-like seed storage protein At2g18540 OS=Arabidopsis thaliana GN=At2g18540 PE=3 SV=1	lsv:111921152/3.0e-20/kinesin-like protein KIN-14P; K10406 kinesin family member C2/C3	7296176/1.1e-26/[TV] KOG4297 C-type lectin	NA	Fkaw04356/0.003/RNA recognition motif. (a.k.a. RRM, RBD, or RNP domain)
Fkaw04360	9.23778	NA	NA	NA	NA	NA	NA	NA
Fkaw04362	28.5639	OSX68347.1/5.0e-08/hypothetical protein BU14_2959s0001, partial [Porphyra umbilicalis]	NA	NA	NA	NA	NA	NA
Fkaw04366	26.6006	NA	NA	NA	NA	NA	NA	NA
Fkaw04376	28.8211	OLP77144.1/3.5e-57/Guanosine-diphosphatase [Symbiodinium microadriaticum]	NA	sp|P80595|APY_SOLTU/3.2e-09/Apyrase OS=Solanum tuberosum GN=RROP1 PE=1 SV=2	lsv:111879065/3.3e-11/probable apyrase 6; K01510 apyrase [EC:3.6.1.5]	YEL042w/1.6e-11/[F] KOG1385 Nucleoside phosphatase	cellular_component:GO:0016021//integral component of membrane;molecular_function:GO:0016787//hydrolase activity;	Fkaw04376/1.1e-36/GDA1/CD39 (nucleoside phosphatase) family
Fkaw04378	10.6728	OLP77907.1/1.2e-18/Peptide chain release factor 2 [Symbiodinium microadriaticum]	NA	NA	NA	NA	NA	NA
Fkaw04384	0	OLP97689.1/8.2e-08/Electroneutral sodium bicarbonate exchanger 1 [Symbiodinium microadriaticum]	NA	NA	NA	NA	NA	Fkaw04384/0.016/Muscular LMNA-interacting protein
Fkaw04389	28.2378	OLP80585.1/1.8e-18/Aurora kinase B-A [Symbiodinium microadriaticum]	NA	NA	NA	NA	NA	NA
Fkaw04393	17.1061	OLQ14010.1/9.2e-07/Sodium channel protein type 10 subunit alpha [Symbiodinium microadriaticum]	NA	NA	NA	NA	NA	NA
Fkaw04404	23.4239	NA	NA	NA	NA	NA	NA	NA
Fkaw04415	6.63722	OLP82330.1/4.0e-22/Polyphosphoinositide phosphatase [Symbiodinium microadriaticum]	NA	NA	NA	NA	NA	Fkaw04415/0.0067/SacI homology domain
Fkaw04420	13.7539	NA	NA	NA	ats:109761663/8.2e-06/LOC109761663; BTB/POZ and MATH domain-containing protein 1-like; K10523 speckle-type POZ protein	NA	NA	Fkaw04420/1.8e-09/BTB/POZ domain
Fkaw04423	27.5761	OLP78831.1/1.1e-30/hypothetical protein AK812_SmicGene40952 [Symbiodinium microadriaticum]	NA	NA	NA	NA	NA	NA
Fkaw04427	29.89	XP_002998374.1/3.2e-08/conserved hypothetical protein [Phytophthora infestans T30-4] >EEY69727.1 conserved hypothetical protein [Phytophthora infestans T30-4]	NA	sp|Q84UQ1|RH42_ORYSJ/1.3e-06/DEAD-box ATP-dependent RNA helicase 42 OS=Oryza sativa subsp. japonica GN=Os08g0159900 PE=2 SV=1	nsy:104224912/4.9e-08/RNA-binding protein 39; K13091 RNA-binding protein 39	Hs4885107/2.9e-06/[B] KOG4364 Chromatin assembly factor-I	NA	Fkaw04427/0.004/DNA polymerase subunit Cdc27
Fkaw04428	8.10222	OLP95466.1/1.0e-35/DEAD-box ATP-dependent RNA helicase 7 [Symbiodinium microadriaticum]	NA	NA	NA	NA	NA	Fkaw04428/0.00011/Methyltransferase domain
Fkaw04439	17.1867	OLP88219.1/3.1e-123/Eukaryotic translation initiation factor 3 subunit I [Symbiodinium microadriaticum]	NA	sp|Q38884|EIF3I_ARATH/2.2e-11/Eukaryotic translation initiation factor 3 subunit I OS=Arabidopsis thaliana GN=TIF3I1 PE=2 SV=2	ppp:112294554/3.3e-12/eukaryotic translation initiation factor 3 subunit I-like; K03246 translation initiation factor 3 subunit I	SPAC4D7.05/5.0e-14/[JT] KOG0643 Translation initiation factor 3, subunit i (eIF-3i)/TGF-beta receptor-interacting protein (TRIP-1)	NA	Fkaw04439/2.7e-11/WD domain, G-beta repeat
Fkaw04441	8.99333	XP_012894325.1/6.7e-15/uncharacterized protein [Blastocystis hominis] >CBK20277.2 unnamed protein product [Blastocystis hominis]	NA	sp|Q3EAQ5|PTR36_ARATH/8.1e-07/Probable peptide/nitrate transporter At3g43790 OS=Arabidopsis thaliana GN=ZIFL2 PE=2 SV=2	cme:CYME_CMP231C/1.1e-08/similar to tetracycline resistance protein; K12307 MFS transporter, ceroid-lipofuscinosis neuronal protein 7	Hs14249324/4.2e-14/[R] KOG2615 Permease of the major facilitator superfamily	biological_process:GO:0055085//transmembrane transport;cellular_component:GO:0016021//integral component of membrane;molecular_function:GO:0005215//transporter activity;	Fkaw04441/1e-23/Major Facilitator Superfamily
Fkaw04442	9.93722	NA	NA	NA	NA	NA	NA	Fkaw04442/1.1e-07/Major Facilitator Superfamily
Fkaw04450	6.85056	XP_005824592.1/7.0e-19/hypothetical protein GUITHDRAFT_77986 [Guillardia theta CCMP2712] >EKX37612.1 hypothetical protein GUITHDRAFT_77986 [Guillardia theta CCMP2712]	NA	NA	gsl:Gasu_24580/1.7e-08/transaldolase; K00616 transaldolase [EC:2.2.1.2]	CE28974/2.7e-07/[G] KOG2772 Transaldolase	biological_process:GO:0006098//pentose-phosphate shunt;GO:0005975//carbohydrate metabolic process;cellular_component:GO:0005737//cytoplasm;molecular_function:GO:0004801//sedoheptulose-7-phosphate:D-glyceraldehyde-3-phosphate glyceronetransferase activity;	Fkaw04450/5.8e-07/Transaldolase/Fructose-6-phosphate aldolase
Fkaw04453	23.3328	OLP88209.1/1.3e-87/Autoinducer 2-degrading protein LsrG [Symbiodinium microadriaticum]	NA	NA	NA	NA	NA	Fkaw04453/6.4e-22/Antibiotic biosynthesis monooxygenase
Fkaw04455	17.255	XP_012893667.1/9.1e-27/uncharacterized protein [Blastocystis hominis] >CBK19619.2 unnamed protein product [Blastocystis hominis]	NA	sp|Q5D869|NRPE1_ARATH/7.7e-12/DNA-directed RNA polymerase V subunit 1 OS=Arabidopsis thaliana GN=NRPE1 PE=1 SV=1	ini:109186248/1.7e-21/myosin-9-like; K10357 myosin V	HsM5729754/3.5e-23/[K] KOG0155 Transcription factor CA150	NA	Fkaw04455/0.088/Enhancer of polycomb-like
Fkaw04457	26.0344	OLQ01809.1/3.5e-72/hypothetical protein AK812_SmicGene15410 [Symbiodinium microadriaticum]	NA	NA	NA	NA	NA	Fkaw04457/0.096/Tricorn protease PDZ domain
Fkaw04460	13.9639	OLQ13187.1/1.9e-27/hypothetical protein AK812_SmicGene2769 [Symbiodinium microadriaticum]	NA	NA	NA	NA	NA	Fkaw04460/0.023/Flavin containing amine oxidoreductase
Fkaw04461	24.2767	OLQ13187.1/1.8e-21/hypothetical protein AK812_SmicGene2769 [Symbiodinium microadriaticum]	NA	NA	NA	NA	NA	NA
Fkaw04463	4.00333	NA	NA	NA	NA	NA	NA	NA
Fkaw04464	16.3722	OLP93077.1/4.7e-38/Proton/sulfate cotransporter 2 [Symbiodinium microadriaticum]	NA	sp|Q8GYH8|SUT42_ARATH/4.2e-25/Probable sulfate transporter 4.2 OS=Arabidopsis thaliana GN=SULTR4;2 PE=2 SV=2	pda:103705929/1.7e-28/sulfate transporter 4.1, chloroplastic-like isoform X2; K18059 sulfate transporter 4	At3g12520/9.8e-25/[P] KOG0236 Sulfate/bicarbonate/oxalate exchanger SAT-1 and related transporters (SLC26 family)	cellular_component:GO:0016021//integral component of membrane;molecular_function:GO:0008271//secondary active sulfate transmembrane transporter activity;	Fkaw04464/4.7e-17/STAS domain
Fkaw04468	3.66722	RHZ09943.1/1.3e-25/hypothetical protein DYB37_004430 [Aphanomyces astaci]	NA	sp|Q84M24|AB1A_ARATH/1.1e-21/ABC transporter A family member 1 OS=Arabidopsis thaliana GN=ABCA1 PE=2 SV=2	psom:113323124/2.5e-23/ABC transporter A family member 1; K05643 ATP-binding cassette, subfamily A (ABC1), member 3	Hs9506365/3.1e-27/[IR] KOG0059 Lipid exporter ABCA1 and related proteins, ABC superfamily	NA	Fkaw04468/3.3e-23/ABC transporter
Fkaw04470	1.36444	NA	NA	NA	NA	NA	NA	NA
Fkaw04471	36.9572	OLQ05118.1/3.1e-07/hypothetical protein AK812_SmicGene11729 [Symbiodinium microadriaticum]	NA	NA	NA	NA	NA	Fkaw04471/4.8e-08/Ankyrin repeats (many copies)
Fkaw04474	21.3422	NA	NA	NA	NA	NA	NA	Fkaw04474/0.024/Protein of unknown function (DUF2938)
Fkaw04475	9.97722	OLP96746.1/1.2e-11/hypothetical protein AK812_SmicGene20987 [Symbiodinium microadriaticum]	NA	NA	NA	NA	NA	Fkaw04475/0.18/DdrB-like protein
Fkaw04483	5.00667	NA	NA	NA	NA	NA	NA	NA
Fkaw04485	1.275	OLP77922.1/1.9e-73/hypothetical protein AK812_SmicGene41961 [Symbiodinium microadriaticum]	NA	NA	NA	NA	NA	Fkaw04485/0.0043/Zinc knuckle
Fkaw04492	18.9356	NA	NA	NA	NA	NA	NA	NA
Fkaw04504	25.2206	OLP79957.1/1.9e-51/Endoglucanase [Symbiodinium microadriaticum]	NA	NA	NA	NA	NA	Fkaw04504/0.0034/Bacterial trigger factor protein (TF)
Fkaw04510	11.5283	OLQ13721.1/4.8e-16/hypothetical protein AK812_SmicGene2189 [Symbiodinium microadriaticum]	NA	NA	NA	NA	NA	NA
Fkaw04519	4.43611	OLP84835.1/6.7e-09/Retrovirus-related Pol polyprotein from transposon TNT 1-94 [Symbiodinium microadriaticum]	NA	NA	NA	NA	NA	Fkaw04519/3.1e-08/Methyltransferase FkbM domain
Fkaw04527	13.0089	OLQ03854.1/3.1e-28/hypothetical protein AK812_SmicGene13163 [Symbiodinium microadriaticum]	NA	NA	NA	NA	NA	NA
Fkaw04532	0.423889	XP_005718880.1/3.5e-78/unnamed protein product [Chondrus crispus] >CDF38975.1 unnamed protein product [Chondrus crispus]	NA	NA	NA	7297206/4.0e-18/[T] KOG1217 Fibrillins and related proteins containing Ca2+-binding EGF-like domains	cellular_component:GO:0016021//integral component of membrane;	Fkaw04532/3.5e-57/Putative ephrin-receptor like
Fkaw04533	18.8706	NA	NA	NA	NA	NA	NA	Fkaw04533/0.03/Adenovirus hexon-associated protein (IX)
Fkaw04534	26.315	NA	NA	NA	NA	NA	NA	NA
Fkaw04539	5.54889	NA	NA	NA	NA	NA	NA	Fkaw04539/1.9e-20/Ricin-type beta-trefoil lectin domain
Fkaw04540	0.373889	NA	NA	NA	NA	NA	NA	NA
Fkaw04547	0.618333	NA	NA	NA	NA	NA	NA	NA
Fkaw04548	5.50056	OLQ03837.1/1.4e-10/hypothetical protein AK812_SmicGene13153 [Symbiodinium microadriaticum]	NA	NA	NA	NA	NA	Fkaw04548/0.13/Ig-like domain on T-cell surface glycoprotein CD3 epsilon chain
Fkaw04549	0.0244444	OAY22097.1/1.6e-12/hypothetical protein MANES_S030200 [Manihot esculenta]	NA	sp|F4IQK5|VCL21_ARATH/3.5e-11/Vicilin-like seed storage protein At2g18540 OS=Arabidopsis thaliana GN=At2g18540 PE=3 SV=1	lsv:111921152/9.9e-11/kinesin-like protein KIN-14P; K10406 kinesin family member C2/C3	At3g28770/6.8e-13/[S] LSE0099 A Uncharacterized protein	NA	Fkaw04549/4.2/Domain of unknown function (DUF4661)
Fkaw04550	5.66778	OLQ03837.1/6.2e-41/hypothetical protein AK812_SmicGene13153 [Symbiodinium microadriaticum]	NA	NA	NA	NA	NA	Fkaw04550/8.9e-08/FtsJ-like methyltransferase
Fkaw04554	9.05667	OLP78443.1/1.3e-11/Intraflagellar transport protein 25 [Symbiodinium microadriaticum]	NA	NA	NA	NA	NA	NA
Fkaw04557	3.93167	NA	NA	NA	NA	NA	NA	Fkaw04557/0.0086/N-Acetylglucosaminyltransferase-IV (GnT-IV) conserved region
Fkaw04558	12.5039	OLP77760.1/5.1e-66/hypothetical protein AK812_SmicGene42144 [Symbiodinium microadriaticum]	NA	NA	NA	7295603/1.9e-09/[S] KOG1426 FOG: RCC1 domain	NA	Fkaw04558/1.8e-19/Regulator of chromosome condensation (RCC1) repeat
Fkaw04559	8.75667	NA	NA	NA	NA	NA	NA	NA
Fkaw04560	1.585	NA	NA	NA	NA	NA	NA	Fkaw04560/0.12/Pterin 4 alpha carbinolamine dehydratase
Fkaw04561	12.075	NA	NA	NA	NA	NA	NA	Fkaw04561/0.0038/Meiotically up-regulated gene 113
Fkaw04562	10.9683	XP_005759860.1/1.5e-37/hypothetical protein EMIHUDRAFT_218343 [Emiliania huxleyi CCMP1516] >EOD07431.1 hypothetical protein EMIHUDRAFT_218343 [Emiliania huxleyi CCMP1516]	NA	NA	NA	NA	molecular_function:GO:0008080//N-acetyltransferase activity;	Fkaw04562/1.8e-09/Acetyltransferase (GNAT) domain
Fkaw04569	100.202	NA	NA	NA	NA	NA	NA	NA
Fkaw04572	20.4739	OLQ03846.1/3.6e-20/hypothetical protein AK812_SmicGene13140 [Symbiodinium microadriaticum]	NA	sp|Q75IP6|KU80_ORYSJ/2.3e-08/ATP-dependent DNA helicase 2 subunit KU80 OS=Oryza sativa subsp. japonica GN=KU80 PE=1 SV=1	mus:103983894/1.5e-09/ATP-dependent DNA helicase 2 subunit KU80 isoform X1; K10885 ATP-dependent DNA helicase 2 subunit 2	At1g48050/1.5e-07/[L] KOG2326 DNA-binding subunit of a DNA-dependent protein kinase (Ku80 autoantigen)	NA	Fkaw04572/1.9e-07/Ku70/Ku80 N-terminal alpha/beta domain
Fkaw04577	13.5178	NA	NA	NA	NA	NA	NA	Fkaw04577/0.14/Metallo-beta-lactamase superfamily
Fkaw04578	19.3639	OLP85346.1/5.6e-18/DNA polymerase alpha subunit B [Symbiodinium microadriaticum]	NA	NA	NA	NA	NA	Fkaw04578/0.0017/Tyrosine hydroxylase N terminal
Fkaw04579	0.02	OLP98577.1/3.4e-45/hypothetical protein AK812_SmicGene18958 [Symbiodinium microadriaticum]	NA	NA	NA	NA	NA	NA
Fkaw04580	0.0222222	OLP82254.1/3.3e-38/hypothetical protein AK812_SmicGene37115 [Symbiodinium microadriaticum]	NA	NA	NA	NA	NA	NA
Fkaw04584	0.00555556	OLP80718.1/3.8e-88/hypothetical protein AK812_SmicGene38820 [Symbiodinium microadriaticum]	NA	NA	NA	NA	NA	Fkaw04584/5.6e-19/Reverse transcriptase (RNA-dependent DNA polymerase)
Fkaw04601	8.13778	OLP93603.1/1.4e-61/hypothetical protein AK812_SmicGene24490 [Symbiodinium microadriaticum]	NA	NA	NA	NA	NA	Fkaw04601/0.0065/RING-like zinc finger
Fkaw04605	3.70722	OLP93583.1/1.0e-44/L-threonine 3-dehydrogenase [Symbiodinium microadriaticum]	NA	NA	NA	NA	NA	Fkaw04605/0.00029/Haloacid dehalogenase-like hydrolase
Fkaw04606	4.75889	OLP93583.1/4.8e-43/L-threonine 3-dehydrogenase [Symbiodinium microadriaticum]	NA	NA	NA	NA	NA	NA
Fkaw04607	3.26	OLP93583.1/2.1e-39/L-threonine 3-dehydrogenase [Symbiodinium microadriaticum]	NA	NA	NA	NA	NA	Fkaw04607/0.0084/Saccharopine dehydrogenase NADP binding domain
Fkaw04609	72.1561	OLP93586.1/2.6e-19/hypothetical protein AK812_SmicGene24484 [Symbiodinium microadriaticum]	NA	NA	NA	NA	NA	Fkaw04609/0.14/Folliculin-interacting protein middle domain
Fkaw04610	139.918	OLP93586.1/3.5e-33/hypothetical protein AK812_SmicGene24484 [Symbiodinium microadriaticum]	NA	sp|Q42626|OLNB3_BRANA/9.5e-09/Oleosin-B3 OS=Brassica napus GN=OlnB3 PE=1 SV=1	ccav:112514204/2.7e-08/cylicin-2-like; K17046 protein DEK	Hs14149665/9.0e-10/[K] KOG1874 KEKE-like motif-containing transcription regulator (Rlr1)/suppressor of sin4	NA	Fkaw04610/0.068/N-terminal domain of 16S rRNA methyltransferase RsmF
Fkaw04616	0	OLP86446.1/1.2e-11/Ribosome-binding protein 1 [Symbiodinium microadriaticum]	NA	NA	mpp:MICPUCDRAFT_49175/8.4e-09/hypothetical protein; K20473 neuroblastoma-amplified sequence	NA	NA	Fkaw04616/0.0067/Lamina-associated polypeptide 1C (LAP1C)
Fkaw04617	0	XP_005772998.1/1.4e-11/hypothetical protein EMIHUDRAFT_101890 [Emiliania huxleyi CCMP1516] >EOD20569.1 hypothetical protein EMIHUDRAFT_101890 [Emiliania huxleyi CCMP1516]	NA	sp|Q9FPQ6|GP1_CHLRE/6.6e-11/Vegetative cell wall protein gp1 OS=Chlamydomonas reinhardtii GN=GP1 PE=1 SV=1	sly:101250356/1.3e-11/peroxidase 44-like; K00430 peroxidase [EC:1.11.1.7]	At5g38560/2.6e-10/[T] KOG1187 Serine/threonine protein kinase	cellular_component:GO:0016021//integral component of membrane;molecular_function:GO:0004252//serine-type endopeptidase activity;GO:0004674//protein serine/threonine kinase activity;GO:0005524//ATP binding;	Fkaw04617/2/Alpha and gamma adaptin binding protein p34
Fkaw04618	11.6372	NA	NA	NA	NA	NA	NA	Fkaw04618/0.03/Predicted transmembrane and coiled-coil 2 protein
Fkaw04622	10.1983	OLP93599.1/4.9e-20/hypothetical protein AK812_SmicGene24479 [Symbiodinium microadriaticum]	NA	NA	NA	NA	NA	Fkaw04622/0.0014/Ig-like domain from next to BRCA1 gene
Fkaw04623	0.535	OLQ08798.1/1.2e-106/hypothetical protein AK812_SmicGene7644 [Symbiodinium microadriaticum]	NA	NA	NA	NA	NA	Fkaw04623/0.088/Pentapeptide repeats (8 copies)
Fkaw04624	5.02222	OLQ04325.1/1.8e-66/hypothetical protein AK812_SmicGene12643 [Symbiodinium microadriaticum]	NA	NA	NA	NA	NA	Fkaw04624/0.056/Reverse transcriptase (RNA-dependent DNA polymerase)
Fkaw04629	18.3467	OLQ08701.1/9.2e-102/Pyrophosphate-energized membrane proton pump 3 [Symbiodinium microadriaticum]	XM_002454678.2/0.0/XM_002454678.2 PREDICTED: Sorghum bicolor pyrophosphate-energized vacuolar membrane proton pump (LOC8084655), mRNA	sp|Q56ZN6|AVP2_ARATH/5.8e-66/Pyrophosphate-energized membrane proton pump 2 OS=Arabidopsis thaliana GN=AVPL1 PE=1 SV=2	olu:OSTLU_31307/2.9e-67/H+-PPase family transporter: proton; K23025 H+-translocating diphosphatase [EC:7.1.3.1]	At1g16780/1.4e-65/[P] LSE1649 A H+-translocating inorganic pyrophosphatase	biological_process:GO:0015992//proton transport;cellular_component:GO:0016021//integral component of membrane;molecular_function:GO:0004427//inorganic diphosphatase activity;GO:0009678//hydrogen-translocating pyrophosphatase activity;	Fkaw04629/2.9e-76/Inorganic H+ pyrophosphatase
Fkaw04631	3.21167	GAQ83333.1/7.0e-11/hypothetical protein KFL_001440210 [Klebsormidium nitens]	NA	NA	NA	NA	NA	Fkaw04631/0.00012/zinc-finger of a C2HC-type
Fkaw04633	9.81278	OLP98536.1/2.6e-09/hypothetical protein AK812_SmicGene18988 [Symbiodinium microadriaticum]	NA	NA	NA	NA	NA	Fkaw04633/0.0009/Concanavalin A-like lectin/glucanases superfamily
Fkaw04635	33.75	NA	NA	NA	NA	NA	NA	Fkaw04635/1.3e-08/Ankyrin repeats (3 copies)
Fkaw04643	13.8544	OLP93593.1/4.7e-59/Cyclic nucleotide-gated cation channel subunit A [Symbiodinium microadriaticum]	NA	NA	NA	NA	NA	NA
Fkaw04645	3.99556	OLP93595.1/6.4e-27/hypothetical protein AK812_SmicGene24473 [Symbiodinium microadriaticum]	NA	NA	NA	NA	NA	Fkaw04645/0.0062/SET domain
Fkaw04648	9.05	OLP97487.1/9.3e-32/Protein disulfide-isomerase [Symbiodinium microadriaticum]	NA	NA	NA	NA	NA	Fkaw04648/0.00041/EF-hand domain
Fkaw04658	7.61222	NA	NA	NA	NA	NA	NA	NA
Fkaw04660	13.6244	OLQ09588.1/2.5e-18/hypothetical protein AK812_SmicGene6802 [Symbiodinium microadriaticum]	NA	NA	NA	NA	NA	NA
Fkaw04661	6.09222	OLP93619.1/2.0e-09/hypothetical protein AK812_SmicGene24466 [Symbiodinium microadriaticum]	NA	NA	NA	NA	NA	Fkaw04661/0.00048/Sulfotransferase domain
Fkaw04663	1.34222	OLQ10917.1/3.0e-23/putative E3 ubiquitin-protein ligase HERC1 [Symbiodinium microadriaticum]	NA	NA	tcc:18599844/5.0e-06/trichohyalin; K18626 trichohyalin	At5g55660/1.1e-06/[B] KOG2266 Chromatin-associated protein Dek and related proteins, contains SAP DNA binding domain	NA	Fkaw04663/7.5e-07/Regulator of chromosome condensation (RCC1) repeat
Fkaw04669	7.82333	OLP93616.1/2.4e-45/Pyrimidine-specific ribonucleoside hydrolase RihB [Symbiodinium microadriaticum]	NA	NA	NA	NA	NA	NA
Fkaw04671	21.7383	OLQ06605.1/5.0e-14/Heterogeneous nuclear ribonucleoprotein A1 [Symbiodinium microadriaticum]	NA	sp|Q9FZ84|RBG6_ARATH/3.3e-12/Glycine-rich RNA-binding protein 6, mitochondrial OS=Arabidopsis thaliana GN=RBG6 PE=2 SV=1	lang:109346149/5.7e-14/heterogeneous nuclear ribonucleoprotein 1-like; K14411 RNA-binding protein Musashi	At5g55550/4.1e-13/[A] KOG4205 RNA-binding protein musashi/mRNA cleavage and polyadenylation factor I complex, subunit HRP1	molecular_function:GO:0003723//RNA binding;	Fkaw04671/8.3e-17/RNA recognition motif. (a.k.a. RRM, RBD, or RNP domain)
Fkaw04678	5.98722	NA	NA	NA	NA	NA	NA	NA
Fkaw04679	14.6256	OLP84917.1/4.3e-46/Triosephosphate isomerase [Symbiodinium microadriaticum]	NA	sp|P48496|TPIC_SPIOL/6.7e-25/Triosephosphate isomerase, chloroplastic OS=Spinacia oleracea GN=TPIP1 PE=1 SV=1	dzi:111297660/5.4e-32/triosephosphate isomerase, chloroplastic-like isoform X1; K01803 triosephosphate isomerase (TIM) [EC:5.3.1.1]	CE19040/1.8e-28/[G] KOG1643 Triosephosphate isomerase	NA	Fkaw04679/1.2e-53/Triosephosphate isomerase
Fkaw04680	21.0206	OLQ04037.1/1.3e-63/UTP--glucose-1-phosphate uridylyltransferase [Symbiodinium microadriaticum]	NA	sp|Q9M9P3|UGPA2_ARATH/2.8e-20/UTP--glucose-1-phosphate uridylyltransferase 2 OS=Arabidopsis thaliana GN=UGP2 PE=1 SV=1	mng:MNEG_0127/1.6e-41/UTP--glucose-1-phosphateuridylyltransferase; K00963 UTP--glucose-1-phosphate uridylyltransferase [EC:2.7.7.9]	SPCC1322.04/1.0e-20/[G] KOG2638 UDP-glucose pyrophosphorylase	biological_process:GO:0006011//UDP-glucose metabolic process;GO:0005975//carbohydrate metabolic process;molecular_function:GO:0000287//magnesium ion binding;GO:0003983//UTP:glucose-1-phosphate uridylyltransferase activity;GO:0016868//intramolecular transferase activity, phosphotransferases;	Fkaw04680/1.8e-44/UTP--glucose-1-phosphate uridylyltransferase
Fkaw04682	11.6567	OLP88568.1/1.2e-26/UTP--glucose-1-phosphate uridylyltransferase [Symbiodinium microadriaticum]	NA	NA	cre:CHLREDRAFT_157049/7.5e-12/UGP1; UDP-glucose pyrophosphorylase; K00963 UTP--glucose-1-phosphate uridylyltransferase [EC:2.7.7.9]	NA	biological_process:GO:0008152//metabolic process;molecular_function:GO:0005509//calcium ion binding;GO:0070569//uridylyltransferase activity;	Fkaw04682/5.5e-19/UTP--glucose-1-phosphate uridylyltransferase
Fkaw04687	7.36056	OLP87073.1/2.1e-09/D-alanine--D-alanine ligase [Symbiodinium microadriaticum]	XM_008227467.2/0.0/XM_008227467.2 PREDICTED: Prunus mume protein G1-like1 (LOC103325308), mRNA	NA	NA	NA	NA	Fkaw04687/0.27/Spt20 family
Fkaw04690	0	NA	NA	NA	NA	NA	NA	NA
Fkaw04692	5.57333	OLP91745.1/3.5e-07/132 kDa protein [Symbiodinium microadriaticum]	NA	NA	NA	NA	NA	NA
Fkaw04698	4.87056	NA	NA	NA	NA	NA	NA	NA
Fkaw04699	11.1139	OLQ00221.1/2.9e-83/hypothetical protein AK812_SmicGene17149 [Symbiodinium microadriaticum]	NA	NA	NA	NA	NA	Fkaw04699/0.028/Hom_end-associated Hint
Fkaw04702	3.44278	NA	NA	NA	NA	NA	NA	Fkaw04702/0.41/Cell division protein FtsL
Fkaw04707	0.00222222	KGN46555.1/1.3e-14/hypothetical protein Csa_6G108530 [Cucumis sativus]	NA	sp|Q42626|OLNB3_BRANA/4.4e-06/Oleosin-B3 OS=Brassica napus GN=OlnB3 PE=1 SV=1	vcn:VOLCADRAFT_121342/2.9e-07/hypothetical protein; K11323 histone arginine demethylase JMJD6 [EC:1.14.11.-]	NA	NA	Fkaw04707/0.0001/Zinc knuckle
Fkaw04711	5.03722	OLP91745.1/3.3e-144/132 kDa protein [Symbiodinium microadriaticum]	NA	NA	NA	NA	NA	Fkaw04711/0.17/Engrailed homeobox C-terminal signature domain
Fkaw04714	0	OLP95246.1/8.1e-67/132 kDa protein [Symbiodinium microadriaticum]	NA	NA	NA	NA	NA	Fkaw04714/0.27/LUD domain
Fkaw04719	0.0427778	OLP96373.1/2.3e-13/hypothetical protein AK812_SmicGene21401 [Symbiodinium microadriaticum]	NA	NA	NA	NA	NA	Fkaw04719/0.15/Transcription factor TFIID complex subunit 8 C-term
Fkaw04720	0.00833333	OLP83600.1/2.5e-11/hypothetical protein AK812_SmicGene35623 [Symbiodinium microadriaticum]	NA	NA	NA	NA	NA	Fkaw04720/0.032/Domain of unknown function (DUF4663)
Fkaw04724	2.81944	OLP95494.1/1.6e-17/Zinc finger CCCH domain-containing protein 33 [Symbiodinium microadriaticum]	NA	NA	NA	NA	NA	Fkaw04724/0.16/Kinase-like
Fkaw04728	0	OLP87873.1/1.1e-86/hypothetical protein AK812_SmicGene30878 [Symbiodinium microadriaticum]	NA	NA	NA	NA	NA	NA
Fkaw04729	0	OLP87164.1/1.7e-142/hypothetical protein AK812_SmicGene31640 [Symbiodinium microadriaticum]	NA	NA	NA	NA	NA	Fkaw04729/3e-15/Reverse transcriptase (RNA-dependent DNA polymerase)
Fkaw04738	0.0505556	GBG77532.1/1.4e-33/hypothetical protein CBR_g23977 [Chara braunii]	NA	sp|B0Z587|YCF2_OENGL/6.9e-11/Protein Ycf2 OS=Oenothera glazioviana GN=ycf2-A PE=3 SV=1	tcc:18599844/5.2e-24/trichohyalin; K18626 trichohyalin	At3g28770/2.3e-20/[S] LSE0099 A Uncharacterized protein	cellular_component:GO:0016021//integral component of membrane;	NA
Fkaw04739	0	OLQ09085.1/3.3e-54/Ankyrin-3 [Symbiodinium microadriaticum]	NA	NA	NA	NA	NA	Fkaw04739/0.13/Caerin 1 protein
Fkaw04745	11.1394	OLP76715.1/4.7e-39/hypothetical protein AK812_SmicGene43315 [Symbiodinium microadriaticum]	NA	NA	NA	NA	NA	Fkaw04745/1e-13/Ankyrin repeats (3 copies)
Fkaw04746	0.00166667	OLP87164.1/4.6e-139/hypothetical protein AK812_SmicGene31640 [Symbiodinium microadriaticum]	NA	NA	NA	CE26835/3.1e-07/[R] KOG1075 FOG: Reverse transcriptase	NA	Fkaw04746/3.9e-17/Reverse transcriptase (RNA-dependent DNA polymerase)
Fkaw04747	0	OLP87164.1/1.2e-77/hypothetical protein AK812_SmicGene31640 [Symbiodinium microadriaticum]	NA	NA	NA	NA	NA	Fkaw04747/0.044/Phage holin family (Lysis protein S)
Fkaw04753	0	OLP98972.1/1.4e-34/hypothetical protein AK812_SmicGene18545 [Symbiodinium microadriaticum]	NA	NA	NA	NA	NA	NA
Fkaw04757	5.84111	OLP79972.1/1.5e-15/hypothetical protein AK812_SmicGene39692, partial [Symbiodinium microadriaticum]	NA	NA	NA	NA	NA	NA
Fkaw04762	5.08111	OLP79972.1/1.0e-31/hypothetical protein AK812_SmicGene39692, partial [Symbiodinium microadriaticum]	NA	NA	NA	NA	NA	NA
Fkaw04770	31.0422	OLP79971.1/1.1e-80/4-hydroxy-3-methylbut-2-enyl diphosphate reductase [Symbiodinium microadriaticum]	XM_005848478.1/0.0/XM_005848478.1 Chlorella variabilis hypothetical protein (IDS) mRNA, complete cds	sp|Q6AVG6|ISPH_ORYSJ/2.1e-57/4-hydroxy-3-methylbut-2-enyl diphosphate reductase, chloroplastic OS=Oryza sativa subsp. japonica GN=ISPH PE=2 SV=1	ats:109742400/2.0e-60/LOC109742400; 4-hydroxy-3-methylbut-2-enyl diphosphate reductase, chloroplastic; K03527 4-hydroxy-3-methylbut-2-en-1-yl diphosphate reductase [EC:1.17.7.4]	NA	biological_process:GO:0019288//isopentenyl diphosphate biosynthetic process, methylerythritol 4-phosphate pathway;GO:0050992//dimethylallyl diphosphate biosynthetic process;cellular_component:GO:0009570//chloroplast stroma;molecular_function:GO:0046872//metal ion binding;GO:0046429//4-hydroxy-3-methylbut-2-en-1-yl diphosphate synthase activity;GO:0051745//4-hydroxy-3-methylbut-2-en-1-yl diphospha…	Fkaw04770/7.4e-38/LytB protein
Fkaw04776	4.85111	OLP90916.1/0.0e+00/hypothetical protein AK812_SmicGene27460 [Symbiodinium microadriaticum]	NA	NA	NA	NA	NA	Fkaw04776/0.045/C-5 cytosine-specific DNA methylase
Fkaw04777	10.1033	OLP79963.1/3.6e-91/hypothetical protein AK812_SmicGene39680 [Symbiodinium microadriaticum]	NA	NA	NA	NA	NA	NA
Fkaw04778	2.69278	OLQ15709.1/6.1e-07/Ankyrin repeat domain-containing protein 50 [Symbiodinium microadriaticum]	NA	NA	NA	NA	NA	Fkaw04778/0.0062/Anaphase-promoting complex subunit 4 WD40 domain
Fkaw04790	2.29778	XP_005790132.1/3.3e-16/hypothetical protein EMIHUDRAFT_70397 [Emiliania huxleyi CCMP1516] >EOD37703.1 hypothetical protein EMIHUDRAFT_70397 [Emiliania huxleyi CCMP1516]	NA	NA	NA	NA	NA	NA
Fkaw04802	8.42167	OLP83209.1/3.4e-28/Cell division cycle protein 123-like [Symbiodinium microadriaticum]	NA	NA	NA	NA	NA	NA
Fkaw04804	9.75278	NA	NA	NA	NA	NA	NA	Fkaw04804/7e-05/WW domain
Fkaw04813	8.15	OLP93367.1/1.6e-11/hypothetical protein AK812_SmicGene24764 [Symbiodinium microadriaticum]	NA	NA	NA	NA	NA	NA
Fkaw04815	12.9189	OLQ10459.1/1.1e-120/Poly [ADP-ribose] polymerase 12 [Symbiodinium microadriaticum]	KC950663.1/0.0/KC950663.1 Symbiodinium kawagutii strain CCMP2468 clone SymkaFL1061064214801(3'-), partial sequence	NA	NA	NA	NA	Fkaw04815/1.9e-20/Poly(ADP-ribose) polymerase catalytic domain
Fkaw04834	4.56333	NA	NA	NA	NA	NA	NA	Fkaw04834/0.084/Sporozoite TA4 surface antigen
Fkaw04835	6.31556	OLP81530.1/1.1e-48/Potassium voltage-gated channel subfamily H member 1 [Symbiodinium microadriaticum]	NA	NA	NA	NA	NA	Fkaw04835/0.007/Ligand-gated ion channel
Fkaw04836	5.95722	OLQ07994.1/2.1e-08/Potassium/sodium hyperpolarization-activated cyclic nucleotide-gated channel 2 [Symbiodinium microadriaticum]	NA	NA	NA	NA	NA	NA
Fkaw04837	11.9922	OLP81530.1/1.1e-55/Potassium voltage-gated channel subfamily H member 1 [Symbiodinium microadriaticum]	NA	NA	NA	NA	NA	Fkaw04837/0.022/Ligand-gated ion channel
Fkaw04838	23.1061	NA	NA	NA	NA	NA	NA	NA
Fkaw04844	18.2889	OLP85478.1/2.3e-23/hypothetical protein AK812_SmicGene33503 [Symbiodinium microadriaticum]	NA	NA	NA	NA	NA	Fkaw04844/0.031/Lycopene cyclase protein
Fkaw04847	0.767778	OLP82315.1/2.7e-23/Dual specificity protein phosphatase PHS1 [Symbiodinium microadriaticum]	NA	sp|Q75QN6|DPHS1_ARATH/1.2e-12/Dual specificity protein phosphatase PHS1 OS=Arabidopsis thaliana GN=PHS1 PE=1 SV=1	rcu:8275504/1.6e-14/dual specificity protein phosphatase PHS1; K14165 atypical dual specificity phosphatase [EC:3.1.3.16 3.1.3.48]	At5g23720/2.8e-12/[V] KOG1716 Dual specificity phosphatase	biological_process:GO:0043622//cortical microtubule organization;GO:0009737//response to abscisic acid;molecular_function:GO:0008138//protein tyrosine/serine/threonine phosphatase activity;GO:0016301//kinase activity;GO:0004725//protein tyrosine phosphatase activity;	Fkaw04847/3.8e-19/Dual specificity phosphatase, catalytic domain
Fkaw04851	9.47833	OLP75820.1/4.2e-65/Two pore calcium channel protein 1 [Symbiodinium microadriaticum]	NA	NA	NA	NA	NA	Fkaw04851/3.5e-05/EF hand
Fkaw04853	11.1022	OLP82320.1/1.5e-24/DEAD-box ATP-dependent RNA helicase 47, mitochondrial [Symbiodinium microadriaticum]	NA	NA	NA	NA	NA	NA
Fkaw04854	14.8528	NA	XM_001689762.1/0.0/XM_001689762.1 Chlamydomonas reinhardtii selenoprotein T (SelT), mRNA	NA	NA	NA	NA	NA
Fkaw04860	29.3156	OLQ00221.1/3.0e-45/hypothetical protein AK812_SmicGene17149 [Symbiodinium microadriaticum]	NA	NA	NA	NA	NA	Fkaw04860/0.00076/Phenol-soluble modulin alpha 4 peptide
Fkaw04862	11.0711	NA	NA	NA	NA	NA	NA	NA
Fkaw04880	9.93167	NA	NA	NA	NA	NA	NA	NA
Fkaw04882	0.0827778	OLQ12042.1/9.9e-26/hypothetical protein AK812_SmicGene4070 [Symbiodinium microadriaticum]	NA	NA	NA	NA	NA	Fkaw04882/0.0048/Protein of unknown function (DUF1110)
Fkaw04883	0	OLQ02859.1/8.5e-104/Tankyrase-2 [Symbiodinium microadriaticum]	NA	NA	ppp:112279643/2.8e-10/uncharacterized protein LOC112279643 isoform X1; K17398 DNA (cytosine-5)-methyltransferase 3A [EC:2.1.1.37]	NA	NA	Fkaw04883/0.0004/C-5 cytosine-specific DNA methylase
Fkaw04885	0	OLP79629.1/4.2e-16/hypothetical protein AK812_SmicGene40061 [Symbiodinium microadriaticum]	NA	NA	NA	NA	NA	NA
Fkaw04887	1.71667	XP_005762957.1/7.3e-26/hypothetical protein EMIHUDRAFT_52395, partial [Emiliania huxleyi CCMP1516] >XP_005769584.1 hypothetical protein EMIHUDRAFT_51885, partial [Emiliania huxleyi CCMP1516] >EOD10528.1 hypothetical protein EMIHUDRAFT_52395, partial [Emiliania huxleyi CCMP1516] >EOD17155.1 hypothetical protein EMIHUDRAFT_51885, partial [Emiliania huxleyi CCMP1516]	NA	sp|Q9SIC9|PP178_ARATH/4.5e-14/Pentatricopeptide repeat-containing protein At2g31400, chloroplastic OS=Arabidopsis thaliana GN=At2g31400 PE=2 SV=1	mng:MNEG_13204/6.5e-18/Pentatricopeptide repeat-containing protein; K17710 pentatricopeptide repeat domain-containing protein 1	At2g31400/1.1e-13/[R] KOG4197 FOG: PPR repeat	NA	Fkaw04887/4.7e-13/PPR repeat family
Fkaw04889	9.205	OLP90354.1/4.3e-48/Pentatricopeptide repeat-containing protein, chloroplastic [Symbiodinium microadriaticum]	NA	NA	NA	NA	NA	NA
Fkaw04892	5.695	NA	NA	NA	NA	NA	NA	NA
Fkaw04893	13.58	XP_022998819.1/2.6e-06/uncharacterized protein LOC111493368 isoform X1 [Cucurbita maxima] >XP_022998820.1 uncharacterized protein LOC111493368 isoform X1 [Cucurbita maxima] >XP_022998821.1 uncharacterized protein LOC111493368 isoform X1 [Cucurbita maxima] >XP_022998822.1 uncharacterized protein LOC111493368 isoform X1 [Cucurbita maxima]	NA	NA	NA	NA	NA	Fkaw04893/0.0015/Flagellar hook capping protein - N-terminal region
Fkaw04894	10.63	OLP81217.1/1.8e-12/Beta-glucanase [Symbiodinium microadriaticum]	NA	NA	NA	NA	NA	Fkaw04894/0.0042/Protein of unknown function (DUF2439)
Fkaw04896	5.69889	OLQ15034.1/8.0e-25/Polypeptide N-acetylgalactosaminyltransferase 10 [Symbiodinium microadriaticum]	NA	NA	NA	Hs13124891/5.8e-12/[O] KOG3736 Polypeptide N-acetylgalactosaminyltransferase	NA	Fkaw04896/0.063/Glycosyl transferase family 2
Fkaw04897	20.5689	NA	NA	NA	NA	NA	NA	NA
Fkaw04899	0	OLP78024.1/5.3e-87/Copia protein [Symbiodinium microadriaticum]	NA	NA	NA	NA	NA	Fkaw04899/0.1/MIF4G like
Fkaw04903	14.5044	OLP93580.1/4.1e-51/E3 ubiquitin-protein ligase RNF181-like [Symbiodinium microadriaticum]	NA	NA	NA	NA	NA	NA
Fkaw04914	12.0944	OLP77867.1/2.3e-09/hypothetical protein AK812_SmicGene42021 [Symbiodinium microadriaticum]	NA	NA	NA	NA	NA	NA
Fkaw04915	24.9989	NA	NA	NA	NA	NA	NA	Fkaw04915/5.4e-09/Domain of unknown function (DUF4339)
Fkaw04924	3.47944	CBN80001.1/7.9e-37/conserved unknown protein [Ectocarpus siliculosus]	NA	NA	csl:COCSUDRAFT_17399/5.6e-10/TPR-like protein; K17710 pentatricopeptide repeat domain-containing protein 1	NA	NA	Fkaw04924/6.5e-13/PPR repeat family
Fkaw04925	12.5117	OLQ09009.1/4.2e-22/60S ribosomal protein L30 [Symbiodinium microadriaticum]	NA	NA	NA	NA	NA	Fkaw04925/0.0042/RNA recognition motif 2
Fkaw04926	11.3406	OLQ01301.1/5.6e-38/Ubiquitin carboxyl-terminal hydrolase 31 [Symbiodinium microadriaticum]	NA	NA	NA	NA	biological_process:GO:0006511//ubiquitin-dependent protein catabolic process;GO:0016579//protein deubiquitination;molecular_function:GO:0036459//thiol-dependent ubiquitinyl hydrolase activity;	Fkaw04926/1.2e-13/Ubiquitin carboxyl-terminal hydrolase
Fkaw04927	6.465	GBG76024.1/1.4e-27/hypothetical protein CBR_g21264 [Chara braunii]	HG670306.1/0.0/HG670306.1 Triticum aestivum chromosome 3B, genomic scaffold, cultivar Chinese Spring	sp|F4IQK5|VCL21_ARATH/7.0e-21/Vicilin-like seed storage protein At2g18540 OS=Arabidopsis thaliana GN=At2g18540 PE=3 SV=1	tcc:18599844/2.2e-24/trichohyalin; K18626 trichohyalin	7296176/5.9e-18/[TV] KOG4297 C-type lectin	NA	Fkaw04927/0.0011/Protein of unknown function (DUF1090)
Fkaw04931	15.5822	OLP90370.1/3.9e-124/Soluble starch synthase 1, chloroplastic/amyloplastic [Symbiodinium microadriaticum]	NA	sp|Q0DDE3|SSY23_ORYSJ/2.8e-20/Soluble starch synthase 2-3, chloroplastic/amyloplastic OS=Oryza sativa subsp. japonica GN=SSII-3 PE=1 SV=1	osa:4340567/8.8e-19/soluble starch synthase 2-3, chloroplastic/amyloplastic; K00703 starch synthase [EC:2.4.1.21]	At5g24300/4.2e-14/[MG] TWOG0123 Alpha-glucan synthase/soluble starch synthase	biological_process:GO:0019252//starch biosynthetic process;cellular_component:GO:0009501//amyloplast;GO:0009507//chloroplast;molecular_function:GO:0004373//glycogen (starch) synthase activity;	Fkaw04931/2.1e-16/Starch synthase catalytic domain
Fkaw04932	14.6322	OLP90370.1/1.4e-61/Soluble starch synthase 1, chloroplastic/amyloplastic [Symbiodinium microadriaticum]	NA	sp|Q9FNF2|SSY1_ARATH/1.2e-24/Starch synthase 1, chloroplastic/amyloplastic OS=Arabidopsis thaliana GN=SS1 PE=2 SV=1	han:110936846/1.8e-25/soluble starch synthase 1, chloroplastic/amyloplastic-like; K00703 starch synthase [EC:2.4.1.21]	At5g24300/2.9e-24/[MG] TWOG0123 Alpha-glucan synthase/soluble starch synthase	NA	Fkaw04932/1.5e-31/Starch synthase catalytic domain
Fkaw04933	11.3017	OLQ02876.1/7.3e-08/hypothetical protein AK812_SmicGene49116 [Symbiodinium microadriaticum]	NA	NA	NA	NA	NA	Fkaw04933/0.085/Protein of unknown function (DUF2370)
Fkaw04936	0	OLP97967.1/7.9e-56/Retrovirus-related Pol polyprotein from transposon TNT 1-94 [Symbiodinium microadriaticum]	NA	NA	ats:109758182/2.1e-07/LOC109758182; glycine-rich protein 2-like; K09250 cellular nucleic acid-binding protein	At3g61330/4.6e-08/[R] KOG0017 FOG: Transposon-encoded proteins with TYA, reverse transcriptase, integrase domains in various combinations	NA	Fkaw04936/1.7e-06/Zinc knuckle
Fkaw04937	0.100556	KGN47350.1/6.5e-11/hypothetical protein Csa_6G302180 [Cucumis sativus]	NA	NA	vcn:VOLCADRAFT_121342/3.1e-09/hypothetical protein; K11323 histone arginine demethylase JMJD6 [EC:1.14.11.-]	SPBC3D6.14c/2.9e-08/[GO] KOG4157 beta-1,6-N-acetylglucosaminyltransferase, contains WSC domain	NA	Fkaw04937/1.1/Protein of unknown function (DUF1556)
Fkaw04938	8.48222	OLQ02092.1/5.1e-09/Purple acid phosphatase 7 [Symbiodinium microadriaticum]	NA	NA	NA	NA	NA	Fkaw04938/0.043/Ubiquitin family
Fkaw04939	14.3228	OLP93560.1/1.9e-13/hypothetical protein AK812_SmicGene24519 [Symbiodinium microadriaticum]	NA	NA	NA	NA	NA	Fkaw04939/0.0043/EF-hand domain pair
Fkaw04949	0.0561111	GBG91264.1/8.3e-16/hypothetical protein CBR_g52149 [Chara braunii]	NA	sp|Q9M4U5|HDT2_MAIZE/1.0e-07/Histone deacetylase HDT2 OS=Zea mays GN=HDT2 PE=1 SV=1	mus:103996401/6.0e-10/probable ubiquitin-conjugating enzyme E2 23; K10581 ubiquitin-conjugating enzyme E2 O [EC:2.3.2.24]	CE23293/7.1e-12/[R] KOG1075 FOG: Reverse transcriptase	NA	Fkaw04949/0.2/Restriction endonuclease NotI
Fkaw04950	0.0322222	GBG77532.1/6.3e-58/hypothetical protein CBR_g23977 [Chara braunii]	NA	sp|Q8H0U8|RH42_ARATH/1.4e-24/DEAD-box ATP-dependent RNA helicase 42 OS=Arabidopsis thaliana GN=RH42 PE=1 SV=2	tcc:18599844/6.4e-46/trichohyalin; K18626 trichohyalin	At3g28770/2.6e-40/[S] LSE0099 A Uncharacterized protein	NA	NA
Fkaw04963	32.985	NA	XM_020566881.1/0.0/XM_020566881.1 PREDICTED: Prunus persica uncharacterized LOC18773758 (LOC18773758), mRNA	NA	NA	NA	NA	Fkaw04963/0.079/Androgen receptor
Fkaw04977	11.0922	PNR31592.1/4.5e-10/hypothetical protein PHYPA_025713, partial [Physcomitrella patens]	NA	NA	NA	NA	NA	NA
Fkaw04983	41.7878	OLQ04837.1/2.3e-25/hypothetical protein AK812_SmicGene12060 [Symbiodinium microadriaticum]	NA	NA	NA	NA	NA	Fkaw04983/0.0003/MIZ/SP-RING zinc finger
Fkaw04985	9.00111	OLQ04839.1/1.9e-34/Titin [Symbiodinium microadriaticum]	NA	NA	NA	NA	NA	NA
Fkaw04987	1.08444	NA	NA	NA	NA	NA	NA	NA
Fkaw04992	11.27	OLQ04545.1/5.4e-29/hypothetical protein AK812_SmicGene12363 [Symbiodinium microadriaticum]	NA	NA	NA	NA	NA	Fkaw04992/0.045/Protein of unknown function (DUF972)
Fkaw04996	15.5878	OLQ04832.1/8.5e-76/Hsp70-Hsp90 organizing protein 2 [Symbiodinium microadriaticum]	NA	NA	NA	NA	NA	Fkaw04996/0.00014/Tetratricopeptide repeat
Fkaw04997	5.57889	NA	NA	NA	NA	NA	NA	Fkaw04997/0.73/CobD/Cbib protein
Fkaw04998	6.56444	NA	NA	NA	NA	NA	NA	NA
Fkaw04999	0	OLP94763.1/1.6e-57/Retrovirus-related Pol polyprotein from transposon TNT 1-94 [Symbiodinium microadriaticum]	NA	NA	NA	NA	NA	Fkaw04999/0.22/Protein of unknown function (DUF713)
Fkaw05001	7.41444	OLQ04831.1/5.5e-64/CDPK-related kinase 1 [Symbiodinium microadriaticum]	NA	sp|O80673|CAMK1_ARATH/1.4e-13/CDPK-related kinase 1 OS=Arabidopsis thaliana GN=CRK1 PE=1 SV=1	mesc:110622728/9.6e-12/calcium-dependent protein kinase 1-like; K13412 calcium-dependent protein kinase [EC:2.7.11.1]	At2g41140/3.3e-13/[T] KOG0032 Ca2+/calmodulin-dependent protein kinase, EF-Hand protein superfamily	molecular_function:GO:0004674//protein serine/threonine kinase activity;GO:0005524//ATP binding;	Fkaw05001/1.8e-22/Protein kinase domain
Fkaw05003	15.8172	NA	NA	NA	NA	NA	NA	NA
Fkaw05005	7.47833	NA	NA	NA	NA	NA	NA	NA
Fkaw05015	0.00444444	OLP36371.1/1.3e-17/hypothetical protein AK812_SmicGene48847, partial [Symbiodinium microadriaticum]	NA	NA	vcn:VOLCADRAFT_121342/1.0e-05/hypothetical protein; K11323 histone arginine demethylase JMJD6 [EC:1.14.11.-]	NA	NA	NA
Fkaw05020	16.9517	OLP92669.1/5.1e-06/hypothetical protein AK812_SmicGene25510 [Symbiodinium microadriaticum]	NA	NA	NA	NA	NA	Fkaw05020/0.36/CXXC zinc finger domain
Fkaw05024	4.08611	OLQ02161.1/2.3e-06/hypothetical protein AK812_SmicGene15027 [Symbiodinium microadriaticum]	NA	NA	NA	NA	NA	Fkaw05024/0.019/Glycosyltransferase family 92
Fkaw05025	2.61722	OLP77480.1/1.7e-09/putative E3 ubiquitin-protein ligase HERC1 [Symbiodinium microadriaticum]	NA	NA	NA	NA	NA	NA
Fkaw05026	2.75389	NA	NA	NA	NA	NA	NA	Fkaw05026/0.09/RNA polymerase II-binding domain.
Fkaw05031	5.85556	NA	NA	NA	NA	NA	NA	Fkaw05031/0.016/Uncharacterised protein family (UPF0220)
Fkaw05032	3.22333	PRW60915.1/2.5e-31/MAP kinase phosphatase 6 [Chlorella sorokiniana]	NA	NA	apro:F751_3872/6.7e-28/Alpha-1,2-mannosyltransferase ALG9; K03846 alpha-1,2-mannosyltransferase [EC:2.4.1.259 2.4.1.261]	Hs17981704/2.2e-08/[V] KOG1720 Protein tyrosine phosphatase CDC14	molecular_function:GO:0004725//protein tyrosine phosphatase activity;	Fkaw05032/1.5e-10/Cyclin-dependent kinase inhibitor 3 (CDKN3)
Fkaw05033	17.9611	OLQ04781.1/1.0e-42/hypothetical protein AK812_SmicGene12031 [Symbiodinium microadriaticum]	NA	NA	NA	NA	NA	Fkaw05033/0.039/EF hand
Fkaw05045	55.2606	OLQ09293.1/1.8e-11/Phosphoglycerate kinase [Symbiodinium microadriaticum]	NA	NA	NA	7295919/5.9e-07/[G] KOG1367 3-phosphoglycerate kinase	biological_process:GO:0006096//glycolytic process;molecular_function:GO:0005524//ATP binding;GO:0004618//phosphoglycerate kinase activity;	NA
Fkaw05047	80.0489	OLQ09293.1/9.9e-24/Phosphoglycerate kinase [Symbiodinium microadriaticum]	NA	NA	NA	Hs20270259/2.4e-06/[G] KOG1367 3-phosphoglycerate kinase	NA	Fkaw05047/0.0073/Phosphoglycerate kinase
Fkaw05048	3.19056	OLQ09291.1/5.2e-46/SET and MYND domain-containing protein 5 [Symbiodinium microadriaticum]	NA	NA	bpg:Bathy02g00730/8.0e-06/SET and MYND domain-containing protein 5; K11426 SET and MYND domain-containing protein	7300720/1.8e-06/[B] KOG2084 Predicted histone tail methylase containing SET domain	NA	Fkaw05048/5.9e-05/SET domain
Fkaw05049	1.69333	NA	NA	NA	NA	NA	NA	NA
Fkaw05052	22.4167	OLQ09290.1/8.1e-38/Phosphoglycerate kinase [Symbiodinium microadriaticum]	AK415544.1/0.0/AK415544.1 Cryptomeria japonica mRNA, clone: CSFL012_P05, expressed in reproductive shoots	sp|Q6YYB0|Y8359_ORYSJ/1.5e-17/Uncharacterized protein Os08g0359500 OS=Oryza sativa subsp. japonica GN=Os08g0359500 PE=2 SV=1	aip:107619883/8.4e-15/formin-like protein 20; K02184 formin 2	At4g02450/1.2e-22/[O] KOG3158 HSP90 co-chaperone p23	NA	Fkaw05052/0.088/Forkhead N-terminal region
Fkaw05056	27.0256	OLQ09274.1/1.4e-23/hypothetical protein AK812_SmicGene7147 [Symbiodinium microadriaticum]	NA	NA	NA	7294573/7.5e-06/[R] KOG1577 Aldo/keto reductase family proteins	NA	Fkaw05056/4.3e-11/Aldo/keto reductase family
Fkaw05068	8.65333	OLP97084.1/6.8e-12/Baculoviral IAP repeat-containing protein 2 [Symbiodinium microadriaticum]	NA	sp|Q84ME1|LUL3_ARATH/7.2e-08/Probable E3 ubiquitin-protein ligase LUL3 OS=Arabidopsis thaliana GN=LUL3 PE=1 SV=1	pop:7478101/8.1e-09/E3 ubiquitin-protein ligase SPL2; K15688 E3 ubiquitin-protein ligase MUL1 [EC:2.3.2.27]	Hs7019457/6.4e-07/[Z] TWOG0145 Myosin regulatory light chain interacting protein MIR	NA	Fkaw05068/7.1e-14/Zinc finger, C3HC4 type (RING finger)
Fkaw05069	9.67389	OLP78000.1/2.3e-33/hypothetical protein AK812_SmicGene41880 [Symbiodinium microadriaticum]	NA	NA	pop:7464922/5.5e-23/tRNA-specific adenosine deaminase 1 isoform X1; K15440 tRNA-specific adenosine deaminase 1 [EC:3.5.4.34]	7298094/2.4e-19/[A] KOG2777 tRNA-specific adenosine deaminase 1	NA	Fkaw05069/7.2e-33/Adenosine-deaminase (editase) domain
Fkaw05080	14.9922	OLP93551.1/1.3e-31/Asparagine--tRNA ligase [Symbiodinium microadriaticum]	NA	NA	NA	NA	cellular_component:GO:0016021//integral component of membrane;molecular_function:GO:0015204//urea transmembrane transporter activity;	Fkaw05080/6.6e-23/Urea transporter
Fkaw05084	0	NA	NA	NA	NA	NA	NA	NA
Fkaw05085	1.62	OLP93553.1/8.2e-51/hypothetical protein AK812_SmicGene24541 [Symbiodinium microadriaticum]	NA	NA	NA	NA	NA	Fkaw05085/2.8e-07/Methyltransferase domain
Fkaw05086	8.15278	NA	NA	NA	NA	NA	NA	Fkaw05086/4.6e-07/Major Facilitator Superfamily
Fkaw05095	5.56111	NA	NA	NA	NA	NA	NA	NA
Fkaw05098	5.52833	NA	NA	NA	NA	NA	NA	NA
Fkaw05103	7.02556	OLP81496.1/7.8e-34/UPF0187 protein [Symbiodinium microadriaticum]	NA	sp|F4IQK5|VCL21_ARATH/9.5e-10/Vicilin-like seed storage protein At2g18540 OS=Arabidopsis thaliana GN=At2g18540 PE=3 SV=1	aof:109827847/2.4e-10/DEAD-box ATP-dependent RNA helicase 42 isoform X1; K12811 ATP-dependent RNA helicase DDX46/PRP5 [EC:3.6.4.13]	At2g18540/2.2e-09/[W] LSE0345 A 12S cruciferin seed storage protein/vicilin-like seed storage protein	NA	Fkaw05103/3.6/Gene regulated by oestrogen in breast cancer
Fkaw05107	9.81833	OLP89365.1/6.7e-20/Sodium channel protein type 4 subunit alpha B [Symbiodinium microadriaticum]	NA	NA	NA	Hs16596698/1.3e-07/[PT] KOG2302 T-type voltage-gated Ca2+ channel, pore-forming alpha1I subunit	NA	Fkaw05107/6.9e-14/Ion transport protein
Fkaw05108	14.96	OLP89364.1/1.0e-23/hypothetical protein AK812_SmicGene29194 [Symbiodinium microadriaticum]	NA	NA	NA	NA	NA	Fkaw05108/6.7e-07/EF-hand domain pair
Fkaw05109	1.11667	OLP89158.1/4.1e-09/Gramicidin S biosynthesis protein GrsT [Symbiodinium microadriaticum]	NA	NA	NA	NA	NA	Fkaw05109/1.8e-09/DnaJ domain
Fkaw05111	0	PNW78782.1/1.5e-13/hypothetical protein CHLRE_09g389986v5 [Chlamydomonas reinhardtii] >PNW78783.1 hypothetical protein CHLRE_09g389986v5 [Chlamydomonas reinhardtii]	NA	sp|Q08864|H11_VOLCA/1.0e-08/Histone H1-I OS=Volvox carteri GN=H1-I PE=2 SV=3	ccaj:109813564/2.6e-09/histone H1-like; K11275 histone H1/5	Hs10835089/2.1e-12/[R] LSE0089 H Neurofilament	cellular_component:GO:0016021//integral component of membrane;	Fkaw05111/0.14/linker between RRM2 and RRM3 domains in RBM39 protein
Fkaw05112	15.3372	OLQ08555.1/4.6e-33/hypothetical protein AK812_SmicGene7935 [Symbiodinium microadriaticum]	NA	NA	NA	NA	NA	Fkaw05112/9.8e-18/Transmembrane amino acid transporter protein
Fkaw05113	1.69278	PSC71057.1/2.5e-14/saccharopine dehydrogenase [Micractinium conductrix]	NA	NA	NA	7299619/3.2e-06/[S] KOG2733 Uncharacterized membrane protein	cellular_component:GO:0016021//integral component of membrane;molecular_function:GO:0016491//oxidoreductase activity;	Fkaw05113/0.0027/Saccharopine dehydrogenase NADP binding domain
Fkaw05117	9.66333	OLP93548.1/8.9e-45/Ribulose-phosphate 3-epimerase [Symbiodinium microadriaticum]	NA	NA	NA	NA	biological_process:GO:0055085//transmembrane transport;cellular_component:GO:0016021//integral component of membrane;molecular_function:GO:0005215//transporter activity;	Fkaw05117/1.8e-21/Major Facilitator Superfamily
Fkaw05118	20.6589	NA	NA	NA	NA	NA	NA	NA
Fkaw05120	16.2867	OLP93547.1/2.3e-12/Kinesin-like protein KIF1A [Symbiodinium microadriaticum]	NA	NA	lang:109362713/2.1e-06/protein NBR1 homolog; K17987 next to BRCA1 gene 1 protein	SPAPB1E7.04c/1.4e-11/[M] KOG4701 Chitinase	cellular_component:GO:0016020//membrane;GO:0016021//integral component of membrane;molecular_function:GO:0004871//signal transducer activity;	Fkaw05120/0.36/Spore coat associated protein JA (CotJA)
Fkaw05121	10.3356	NA	NA	NA	NA	NA	NA	NA
Fkaw05125	0.655556	NA	NA	NA	NA	NA	NA	NA
Fkaw05126	0.216111	OLQ15236.1/5.3e-37/Modification methylase ScrFIA [Symbiodinium microadriaticum]	NA	NA	NA	NA	NA	NA
Fkaw05127	0.0861111	OLQ09132.1/8.9e-09/hypothetical protein AK812_SmicGene7290 [Symbiodinium microadriaticum]	NA	NA	NA	NA	NA	NA
Fkaw05129	13.4989	NA	NA	NA	NA	NA	NA	Fkaw05129/4.9e-05/WD domain, G-beta repeat
Fkaw05132	7.66833	OLP93542.1/1.2e-47/hypothetical protein AK812_SmicGene24533 [Symbiodinium microadriaticum]	NA	NA	NA	NA	NA	Fkaw05132/2.7e-17/Domain of unknown function (DUF1825)
Fkaw05134	36.4939	OLP93542.1/1.5e-41/hypothetical protein AK812_SmicGene24533 [Symbiodinium microadriaticum]	NA	NA	NA	NA	NA	NA
Fkaw05135	38.4817	OLP93542.1/7.1e-26/hypothetical protein AK812_SmicGene24533 [Symbiodinium microadriaticum]	NA	NA	NA	NA	NA	NA
Fkaw05137	11.5089	NA	NA	NA	NA	NA	NA	NA
Fkaw05141	12.9489	OLP90905.1/3.3e-41/hypothetical protein AK812_SmicGene27448 [Symbiodinium microadriaticum]	NA	NA	NA	NA	NA	Fkaw05141/0.00024/Regulator of chromosome condensation (RCC1) repeat
Fkaw05142	14.4733	OLP86790.1/1.7e-25/hypothetical protein AK812_SmicGene32059 [Symbiodinium microadriaticum]	NA	NA	NA	NA	NA	Fkaw05142/9.5e-05/Regulator of chromosome condensation (RCC1) repeat
Fkaw05145	3.03722	OLP93541.1/1.7e-26/TLD domain-containing protein 2 [Symbiodinium microadriaticum]	NA	NA	NA	Hs22054257/3.8e-07/[L] KOG2372 Oxidation resistance protein	NA	Fkaw05145/3.2e-13/TLD
Fkaw05152	13.3478	OLP94893.1/5.6e-88/Sodium channel protein type 10 subunit alpha [Symbiodinium microadriaticum]	NA	NA	NA	NA	NA	Fkaw05152/2.2e-11/Ion transport protein
Fkaw05153	6.71778	OLP93574.1/2.0e-17/hypothetical protein AK812_SmicGene24527 [Symbiodinium microadriaticum]	NA	NA	NA	NA	NA	NA
Fkaw05154	7.16111	OLP95449.1/3.0e-71/GDP-fucose protein O-fucosyltransferase 1 [Symbiodinium microadriaticum]	NA	NA	NA	NA	NA	Fkaw05154/0.011/GDP-fucose protein O-fucosyltransferase
Fkaw05155	9.66778	OLP93574.1/2.5e-53/hypothetical protein AK812_SmicGene24527 [Symbiodinium microadriaticum]	NA	NA	NA	NA	cellular_component:GO:0016021//integral component of membrane;	Fkaw05155/0.0057/EamA-like transporter family
Fkaw05156	13.5078	OLP93574.1/2.6e-35/hypothetical protein AK812_SmicGene24527 [Symbiodinium microadriaticum]	NA	NA	NA	NA	cellular_component:GO:0016021//integral component of membrane;	Fkaw05156/1.4e-14/EamA-like transporter family
Fkaw05159	10.0811	OLP93575.1/8.9e-140/Sodium channel protein para [Symbiodinium microadriaticum]	NA	NA	NA	Hs10864077/2.5e-06/[PT] KOG2302 T-type voltage-gated Ca2+ channel, pore-forming alpha1I subunit	NA	Fkaw05159/2.5e-18/Ion transport protein
Fkaw05163	12.3422	OLP95851.1/2.8e-08/hypothetical protein AK812_SmicGene21968 [Symbiodinium microadriaticum]	NA	NA	NA	NA	NA	Fkaw05163/0.026/Lariat debranching enzyme, C-terminal domain
Fkaw05168	2.95444	OLP79167.1/1.4e-14/Pentatricopeptide repeat-containing protein, chloroplastic [Symbiodinium microadriaticum]	NA	sp|Q9FIX3|PP407_ARATH/1.8e-11/Pentatricopeptide repeat-containing protein At5g39710 OS=Arabidopsis thaliana GN=EMB2745 PE=2 SV=1	aof:109834230/9.0e-13/putative pentatricopeptide repeat-containing protein At1g19290; K17964 leucine-rich PPR motif-containing protein, mitochondrial	At5g39710/4.1e-11/[R] KOG4197 FOG: PPR repeat	NA	Fkaw05168/1.7e-20/PPR repeat
Fkaw05174	10.5711	OLP93573.1/2.0e-57/Light-harvesting complex I LH38 protein [Symbiodinium microadriaticum]	NA	NA	NA	NA	cellular_component:GO:0016021//integral component of membrane;	NA
Fkaw05175	12.8072	OLP93571.1/4.2e-07/Retrovirus-related Pol polyprotein from type-1 retrotransposable element R2 [Symbiodinium microadriaticum]	NA	NA	NA	NA	NA	NA
Fkaw05184	4.77	OLP81698.1/2.7e-08/BTB/POZ domain-containing protein KCTD8 [Symbiodinium microadriaticum]	NA	NA	NA	Hs22065479/2.4e-14/[D] KOG1042 Germ-line stem cell division protein Hiwi/Piwi; negative developmental regulator	NA	Fkaw05184/4.3e-22/Piwi domain
Fkaw05186	3.35056	OLP81698.1/1.7e-30/BTB/POZ domain-containing protein KCTD8 [Symbiodinium microadriaticum]	NA	NA	NA	NA	NA	Fkaw05186/0.05/Protein of unknown function (DUF2917)
Fkaw05187	4.66722	EWM22495.1/3.0e-34/hypothetical protein Naga_100011g55 [Nannochloropsis gaditana]	NA	NA	NA	NA	NA	Fkaw05187/3.4e-07/PAN domain
Fkaw05194	0.00222222	OLP86420.1/1.1e-69/Retrovirus-related Pol polyprotein from transposon TNT 1-94 [Symbiodinium microadriaticum]	NA	NA	NA	NA	NA	Fkaw05194/0.027/Protein of unknown function (DUF1611)
Fkaw05198	15.255	OLP83979.1/1.8e-40/Dual specificity protein phosphatase 12 [Symbiodinium microadriaticum]	NA	NA	NA	NA	NA	Fkaw05198/0.0042/Sorbin homologous domain
Fkaw05199	7.475	OLQ02869.1/3.1e-19/Mitochondrial substrate carrier family protein B [Symbiodinium microadriaticum]	NA	NA	NA	NA	NA	Fkaw05199/0.0093/Uncharacterised protein family (UPF0197)
Fkaw05202	1.57667	NA	KC940641.1/0.0/KC940641.1 Symbiodinium kawagutii strain CCMP2468 clone SymkaFL1061064222081(5'-), partial sequence	NA	NA	NA	NA	NA
Fkaw05203	20.6517	NA	KC940641.1/0.0/KC940641.1 Symbiodinium kawagutii strain CCMP2468 clone SymkaFL1061064222081(5'-), partial sequence	NA	NA	NA	NA	Fkaw05203/0.017/WD-repeat region
Fkaw05204	4.63111	NA	KC940641.1/0.0/KC940641.1 Symbiodinium kawagutii strain CCMP2468 clone SymkaFL1061064222081(5'-), partial sequence	NA	NA	NA	NA	Fkaw05204/0.073/SEC-C motif
Fkaw05208	10.23	NA	NA	NA	NA	NA	NA	NA
Fkaw05213	18.6289	OLQ02874.1/6.6e-16/ATP-binding cassette sub-family B member 6, mitochondrial [Symbiodinium microadriaticum]	NA	NA	NA	NA	NA	NA
Fkaw05224	13.7461	NA	NA	NA	NA	NA	NA	NA
Fkaw05226	19.8611	OLQ02864.1/1.4e-59/hypothetical protein AK812_SmicGene14235 [Symbiodinium microadriaticum]	NA	NA	NA	NA	NA	Fkaw05226/0.13/Replication initiation and membrane attachment
Fkaw05229	21.1422	NA	NA	NA	NA	NA	NA	Fkaw05229/0.17/Domain of unknown function (DUF4082)
Fkaw05230	16.9711	NA	NA	NA	NA	NA	NA	Fkaw05230/1.6e-05/Domain of Unknown Function (DUF1080)
Fkaw05233	5.43722	OLQ02893.1/2.1e-143/ATP-dependent RNA helicase DDX42 [Symbiodinium microadriaticum]	NA	NA	NA	NA	NA	Fkaw05233/7.4e-25/Domain of unknown function (DUF1853)
Fkaw05234	2.72167	OLQ02893.1/1.7e-33/ATP-dependent RNA helicase DDX42 [Symbiodinium microadriaticum]	NA	NA	NA	NA	NA	NA
Fkaw05235	1.22778	OLQ02252.1/4.0e-09/hypothetical protein AK812_SmicGene14913 [Symbiodinium microadriaticum]	NA	NA	NA	NA	NA	NA
Fkaw05247	6.86889	NA	NA	NA	NA	NA	NA	NA
Fkaw05248	15.26	NA	NA	NA	NA	NA	NA	Fkaw05248/0.13/Cellulose biosynthesis protein BcsF
Fkaw05252	2.16611	NA	NA	NA	NA	NA	NA	NA
Fkaw05264	7.88556	OUS42491.1/7.4e-18/hypothetical protein BE221DRAFT_187179 [Ostreococcus tauri]	NA	sp|Q8RWR1|JMJ30_ARATH/1.3e-11/Lysine-specific demethylase JMJ30 OS=Arabidopsis thaliana GN=JMJ30 PE=1 SV=1	ota:OT_ostta01g04890/1.0e-18/JmjC domain; K10277 lysine-specific demethylase 8 [EC:1.14.11.27]	7292005/4.5e-12/[BT] KOG2132 Uncharacterized conserved protein, contains JmjC domain	NA	Fkaw05264/9.2e-16/Cupin-like domain
Fkaw05269	5.37778	NA	NA	NA	NA	NA	NA	NA
Fkaw05277	2.87611	NA	NA	NA	NA	NA	NA	Fkaw05277/0.15/Mitochondrial resolvase Ydc2 / RNA splicing MRS1
Fkaw05278	2.85278	NA	NA	NA	NA	NA	NA	NA
Fkaw05279	2.02444	NA	NA	NA	NA	NA	NA	Fkaw05279/0.13/Protein of unknown function (DUF3515)
Fkaw05280	6.33056	NA	NA	NA	NA	NA	NA	Fkaw05280/0.077/Domain of unknown function (DUF4457)
Fkaw05281	2.49333	NA	NA	NA	NA	NA	NA	NA
Fkaw05282	3.72778	NA	NA	NA	NA	NA	NA	Fkaw05282/0.69/Domain of unknown function (DUF1922)
Fkaw05290	5.5	NA	NA	NA	NA	NA	NA	Fkaw05290/4.6e-10/N-terminal C2 in EEIG1 and EHBP1 proteins
Fkaw05291	28.9933	OLQ06903.1/4.0e-20/Peptidyl-prolyl cis-trans isomerase G [Symbiodinium microadriaticum]	NA	sp|Q9FMG4|SC35_ARATH/1.2e-15/Serine/arginine-rich splicing factor SC35 OS=Arabidopsis thaliana GN=SC35 PE=1 SV=1	mng:MNEG_4782/7.8e-20/Serine/arginine repetitive matrix protein 1; K13171 serine/arginine repetitive matrix protein 1	7292130/2.8e-18/[A] KOG1869 Splicing coactivator SRm160/300, subunit SRm300	biological_process:GO:0006397//mRNA processing;	NA
Fkaw05294	13.0083	NA	NA	NA	NA	NA	NA	Fkaw05294/0.062/Bacteriocin class II with double-glycine leader peptide
Fkaw05296	34.1833	OLP94821.1/5.0e-40/hypothetical protein AK812_SmicGene23118 [Symbiodinium microadriaticum]	NA	NA	NA	NA	NA	Fkaw05296/0.0094/Ribosome biogenesis protein SLX9
Fkaw05297	14.1122	OLP94821.1/1.6e-14/hypothetical protein AK812_SmicGene23118 [Symbiodinium microadriaticum]	NA	NA	NA	NA	NA	Fkaw05297/0.0028/Protein kinase domain
Fkaw05298	31.1844	GBG33487.1/3.4e-29/Choline dehydrogenase, mitochondrial [Hondaea fermentalgiana]	NA	NA	NA	7293013/4.3e-21/[R] KOG1238 Glucose dehydrogenase/choline dehydrogenase/mandelonitrile lyase (GMC oxidoreductase family)	NA	Fkaw05298/2.3e-33/GMC oxidoreductase
Fkaw05300	16.0572	OLP86682.1/7.3e-33/Alpha,alpha-trehalose-phosphate synthase [UDP-forming] 5 [Symbiodinium microadriaticum]	NA	sp|Q9LMI0|TPS7_ARATH/1.4e-14/Probable alpha,alpha-trehalose-phosphate synthase [UDP-forming] 7 OS=Arabidopsis thaliana GN=TPS7 PE=1 SV=1	tcc:18589116/1.6e-15/probable alpha,alpha-trehalose-phosphate synthase [UDP-forming] 11; K16055 trehalose 6-phosphate synthase/phosphatase [EC:2.4.1.15 3.1.3.12]	At1g06410/3.3e-14/[G] KOG1050 Trehalose-6-phosphate synthase component TPS1 and related subunits	NA	Fkaw05300/6e-17/Glycosyltransferase family 20
Fkaw05301	40.1911	OLP86682.1/2.0e-53/Alpha,alpha-trehalose-phosphate synthase [UDP-forming] 5 [Symbiodinium microadriaticum]	NA	sp|Q9LMI0|TPS7_ARATH/4.9e-22/Probable alpha,alpha-trehalose-phosphate synthase [UDP-forming] 7 OS=Arabidopsis thaliana GN=TPS7 PE=1 SV=1	smo:SELMODRAFT_184345/1.2e-25/TPS4; trehalose phosphate synthase; K16055 trehalose 6-phosphate synthase/phosphatase [EC:2.4.1.15 3.1.3.12]	At1g06410/1.2e-21/[G] KOG1050 Trehalose-6-phosphate synthase component TPS1 and related subunits	biological_process:GO:0005992//trehalose biosynthetic process;molecular_function:GO:0003824//catalytic activity;	Fkaw05301/6.2e-27/Trehalose-phosphatase
Fkaw05302	0.128333	GBG77532.1/9.4e-18/hypothetical protein CBR_g23977 [Chara braunii]	NA	sp|Q08865|H12_VOLCA/2.4e-12/Histone H1-II OS=Volvox carteri GN=H1-II PE=2 SV=3	vcn:VOLCADRAFT_102808/7.5e-11/hstH1-2; histone H1; K11275 histone H1/5	Hs4885513/5.7e-12/[R] LSE0089 H Neurofilament	NA	Fkaw05302/0.046/Protein of unknown function (DUF3995)
Fkaw05303	0	OLP91982.1/5.5e-47/hypothetical protein AK812_SmicGene26255 [Symbiodinium microadriaticum]	NA	NA	NA	NA	NA	NA
Fkaw05312	11.5483	OLP95414.1/1.1e-32/Sushi, von Willebrand factor type A, EGF and pentraxin domain-containing protein 1 [Symbiodinium microadriaticum]	NA	NA	NA	NA	NA	Fkaw05312/0.056/Protein of unknown function (DUF3094)
Fkaw05314	6.245	OLP95414.1/3.2e-06/Sushi, von Willebrand factor type A, EGF and pentraxin domain-containing protein 1 [Symbiodinium microadriaticum]	NA	NA	NA	NA	NA	NA
Fkaw05315	1.56944	OLP90039.1/3.0e-19/hypothetical protein AK812_SmicGene28461 [Symbiodinium microadriaticum]	NA	NA	NA	NA	NA	NA
Fkaw05316	16.8539	OLP79472.1/5.1e-78/Transient receptor potential cation channel subfamily M member 2 [Symbiodinium microadriaticum]	NA	NA	NA	CE28563/3.9e-06/[PT] KOG3614 Ca2+/Mg2+-permeable cation channels (LTRPC family)	NA	Fkaw05316/4.6e-06/Ion transport protein
Fkaw05323	0	OLQ08494.1/2.6e-50/hypothetical protein AK812_SmicGene7988 [Symbiodinium microadriaticum]	NA	NA	NA	NA	NA	NA
Fkaw05336	17.3839	NA	NA	NA	NA	NA	NA	NA
Fkaw05337	13.28	NA	NA	NA	NA	NA	NA	NA
Fkaw05342	3.07833	PSC68911.1/2.9e-54/ribokinase xylose isomerase [Micractinium conductrix]	NA	sp|Q9FLH8|SCRK7_ARATH/1.2e-09/Probable fructokinase-7 OS=Arabidopsis thaliana GN=At5g51830 PE=1 SV=1	mpp:MICPUCDRAFT_50234/2.5e-54/ribokinase/xylose isomerase; K00852 ribokinase [EC:2.7.1.15]	At1g17160/3.4e-36/[G] KOG2855 Ribokinase	biological_process:GO:0019303//D-ribose catabolic process;cellular_component:GO:0005634//nucleus;GO:0005737//cytoplasm;molecular_function:GO:0005524//ATP binding;GO:0016853//isomerase activity;GO:0009045//xylose isomerase activity;GO:0046872//metal ion binding;GO:0004747//ribokinase activity;	Fkaw05342/3.7e-39/pfkB family carbohydrate kinase
Fkaw05343	2.86944	KOO28995.1/2.1e-44/ribokinase xylose isomerase [Chrysochromulina sp. CCMP291]	NA	sp|Q9M1B9|SCRK4_ARATH/8.7e-08/Probable fructokinase-4 OS=Arabidopsis thaliana GN=At3g59480 PE=2 SV=1	mis:MICPUN_60122/2.5e-44/ribokinase/xylose isomerase; K00852 ribokinase [EC:2.7.1.15]	At1g17160/3.1e-08/[G] KOG2855 Ribokinase	biological_process:GO:0019303//D-ribose catabolic process;cellular_component:GO:0005634//nucleus;GO:0005737//cytoplasm;molecular_function:GO:0046872//metal ion binding;GO:0005524//ATP binding;GO:0004747//ribokinase activity;GO:0009045//xylose isomerase activity;	Fkaw05343/2.9e-14/pfkB family carbohydrate kinase
Fkaw05345	4.10944	NA	NA	NA	NA	NA	NA	NA
Fkaw05350	12.2467	OLQ08621.1/5.5e-10/hypothetical protein AK812_SmicGene7848 [Symbiodinium microadriaticum]	NA	NA	NA	NA	NA	Fkaw05350/0.083/N-terminal domain on NACHT_NTPase and P-loop NTPases
Fkaw05354	3.05556	NA	NA	NA	NA	NA	NA	NA
Fkaw05355	11.165	OLQ08630.1/3.5e-44/hypothetical protein AK812_SmicGene7859 [Symbiodinium microadriaticum]	NA	NA	cam:101489597/3.1e-07/nuclear pore complex protein NUP62; K14306 nuclear pore complex protein Nup62	NA	NA	Fkaw05355/0.011/S1 RNA binding domain
Fkaw05356	0	OLP96218.1/1.6e-72/hypothetical protein AK812_SmicGene21552 [Symbiodinium microadriaticum]	NA	NA	NA	NA	NA	Fkaw05356/8.4e-06/C-5 cytosine-specific DNA methylase
Fkaw05365	21.0122	OLQ08626.1/4.9e-45/putative E3 ubiquitin-protein ligase HERC2 [Symbiodinium microadriaticum]	NA	NA	NA	NA	NA	Fkaw05365/5.8e-10/RAP domain
Fkaw05368	13.2094	NA	NA	NA	NA	NA	NA	Fkaw05368/2.8/Golgin subfamily A member 5
Fkaw05369	0.433889	OLP80735.1/7.0e-112/hypothetical protein AK812_SmicGene38805 [Symbiodinium microadriaticum]	NA	NA	NA	NA	NA	Fkaw05369/0.002/Phage integrase family
Fkaw05375	1.16389	NA	NA	NA	NA	Hs19115954/2.3e-06/[Z] KOG3595 Dyneins, heavy chain	NA	Fkaw05375/0.00015/P-loop containing dynein motor region D3
Fkaw05377	1.67556	OLP96043.1/5.9e-30/hypothetical protein AK812_SmicGene21767 [Symbiodinium microadriaticum]	NA	NA	NA	NA	NA	Fkaw05377/0.0021/Domain of unknown function (DUF4455)
Fkaw05378	2.16333	OLP94256.1/2.5e-19/Copia protein [Symbiodinium microadriaticum]	NA	NA	ccaj:109810860/8.1e-06/DEAD-box ATP-dependent RNA helicase 42; K12811 ATP-dependent RNA helicase DDX46/PRP5 [EC:3.6.4.13]	NA	NA	Fkaw05378/1.6e-06/Zinc finger C-x8-C-x5-C-x3-H type (and similar)
Fkaw05379	14.3017	OLP80643.1/2.1e-07/Copia protein [Symbiodinium microadriaticum]	NA	NA	NA	NA	NA	NA
Fkaw05380	36.8733	OLP80643.1/1.2e-26/Copia protein [Symbiodinium microadriaticum]	NA	NA	NA	NA	NA	Fkaw05380/0.1/Domain of unknown function (DUF2703)
Fkaw05382	8.91667	OLP80640.1/3.6e-18/Far upstream element-binding protein 1 [Symbiodinium microadriaticum]	NA	NA	NA	NA	NA	Fkaw05382/2.7e-06/PDZ domain (Also known as DHR or GLGF)
Fkaw05383	27.0894	OLP80640.1/5.4e-10/Far upstream element-binding protein 1 [Symbiodinium microadriaticum]	NA	sp|P23444|H1_MAIZE/1.2e-08/Histone H1 OS=Zea mays PE=2 SV=2	sita:101762820/6.8e-09/histone H1; K11275 histone H1/5	NA	NA	NA
Fkaw05386	29.34	OLP80642.1/1.6e-62/RNA-binding protein 1 [Symbiodinium microadriaticum]	NA	NA	NA	NA	NA	NA
Fkaw05394	21.5283	OLP88580.1/2.0e-10/Pre-mRNA-processing factor 17 [Symbiodinium microadriaticum]	NA	NA	NA	NA	NA	NA
Fkaw05398	0	NA	NA	NA	NA	NA	NA	Fkaw05398/1.7e-33/Protein of unknown function (DUF2855)
Fkaw05399	0	XP_005706936.1/5.9e-85/2-oxoglutarate dehydrogenase E1 component [Galdieria sulphuraria] >EME30416.1 2-oxoglutarate dehydrogenase E1 component [Galdieria sulphuraria]	NA	NA	gsl:Gasu_23210/8.1e-86/2-oxoglutarate dehydrogenase E1 component; K00164 2-oxoglutarate dehydrogenase E1 component [EC:1.2.4.2]	At5g65750/2.1e-79/[G] KOG0450 2-oxoglutarate dehydrogenase, E1 subunit	biological_process:GO:0006099//tricarboxylic acid cycle;molecular_function:GO:0004591//oxoglutarate dehydrogenase (succinyl-transferring) activity;GO:0030976//thiamine pyrophosphate binding;	Fkaw05399/1.7e-33/Dehydrogenase E1 component
Fkaw05402	19.33	OLP96042.1/8.0e-08/Rho GTPase-activating protein gacGG [Symbiodinium microadriaticum]	NA	NA	NA	NA	NA	NA
Fkaw05404	10.3533	XP_003078232.2/4.7e-21/Permease, cytosine/purines, uracil,thiamine,allantoin [Ostreococcus tauri] >CEF97170.1 Permease, cytosine/purines, uracil,thiamine,allantoin [Ostreococcus tauri]	NA	sp|P37218|H1_SOLLC/2.0e-13/Histone H1 OS=Solanum lycopersicum PE=3 SV=1	vcn:VOLCADRAFT_121350/4.9e-14/eif5B; eukaryotic translation initiation factor 5B; K03243 translation initiation factor 5B	7296502/5.8e-16/[Y] KOG2992 Nucleolar GTPase/ATPase p130	biological_process:GO:0055085//transmembrane transport;cellular_component:GO:0016021//integral component of membrane;molecular_function:GO:0008270//zinc ion binding;GO:0005215//transporter activity;	Fkaw05404/0.71/Procyclic acidic repetitive protein (PARP)
Fkaw05418	14.8861	OLP84104.1/8.0e-08/Calcium-activated potassium channel slowpoke [Symbiodinium microadriaticum]	NA	NA	NA	NA	NA	Fkaw05418/3.5e-05/Calcium-activated BK potassium channel alpha subunit
Fkaw05435	9.82389	OLQ04014.1/9.2e-63/hypothetical protein AK812_SmicGene12950 [Symbiodinium microadriaticum]	NA	NA	NA	NA	NA	Fkaw05435/4.8e-07/C2H2 type zinc-finger (2 copies)
Fkaw05441	22.2911	OLP96376.1/1.2e-18/hypothetical protein AK812_SmicGene21402 [Symbiodinium microadriaticum]	NA	NA	NA	NA	NA	Fkaw05441/0.077/WD domain, G-beta repeat
Fkaw05448	54.0278	XP_027188701.1/1.7e-44/probable serine/threonine-protein kinase clkA, partial [Cicer arietinum]	NA	sp|O80560|IP5PC_ARATH/5.2e-16/Type I inositol polyphosphate 5-phosphatase 12 OS=Arabidopsis thaliana GN=IP5P12 PE=1 SV=2	bvg:104885038/2.2e-19/filaggrin-like; K12472 epidermal growth factor receptor substrate 15	7300238/6.9e-27/[G] KOG2806 Chitinase	NA	NA
Fkaw05450	17.2278	NA	NA	NA	NA	SPAC1420.02c/1.1e-06/[O] KOG0357 Chaperonin complex component, TCP-1 epsilon subunit (CCT5)	NA	Fkaw05450/0.00017/TCP-1/cpn60 chaperonin family
Fkaw05459	12.2056	NA	NA	NA	NA	NA	NA	Fkaw05459/0.035/Viral cysteine rich
Fkaw05462	17.4961	OLP96373.1/2.1e-29/hypothetical protein AK812_SmicGene21401 [Symbiodinium microadriaticum]	NA	NA	NA	NA	NA	NA
Fkaw05467	15.4672	NA	NA	NA	NA	NA	NA	Fkaw05467/6.9/B-cell receptor-associated protein 31-like
Fkaw05479	22.4967	XP_022934352.1/1.6e-28/U1 small nuclear ribonucleoprotein A-like [Cucurbita moschata]	KC950302.1/0.0/KC950302.1 Symbiodinium kawagutii strain CCMP2468 clone SymkaFL1061064214911(5'-), partial sequence	sp|A2Y0J7|RU1A_ORYSI/6.1e-30/U1 small nuclear ribonucleoprotein A OS=Oryza sativa subsp. indica GN=OsI_18512 PE=3 SV=1	cmos:111441543/2.2e-29/U1 small nuclear ribonucleoprotein A-like; K11091 U1 small nuclear ribonucleoprotein A	Hs4759156/3.5e-28/[A] KOG4206 Spliceosomal protein snRNP-U1A/U2B	NA	Fkaw05479/1.3e-06/RNA recognition motif. (a.k.a. RRM, RBD, or RNP domain)
Fkaw05493	0	OLQ08072.1/5.8e-19/Retrovirus-related Pol polyprotein from transposon TNT 1-94 [Symbiodinium microadriaticum]	NA	NA	NA	NA	NA	NA
Fkaw05495	0.76	OLP94640.1/7.4e-28/hypothetical protein AK812_SmicGene23344 [Symbiodinium microadriaticum]	NA	NA	NA	NA	NA	NA
Fkaw05496	2.745	OLQ06309.1/5.4e-32/Peptide deformylase 1B, chloroplastic [Symbiodinium microadriaticum]	NA	NA	NA	NA	NA	Fkaw05496/0.0099/EF-hand domain
Fkaw05497	18.3072	OLP86980.1/3.4e-89/Ribosomal RNA small subunit methyltransferase H [Symbiodinium microadriaticum]	NA	NA	mis:MICPUN_57927/3.7e-31/MraW methylase/RNA recognition motif protein; K03438 16S rRNA (cytosine1402-N4)-methyltransferase [EC:2.1.1.199]	7299345/2.9e-13/[R] KOG2782 Putative SAM dependent methyltransferases	molecular_function:GO:0003723//RNA binding;GO:0008168//methyltransferase activity;	Fkaw05497/6.4e-46/MraW methylase family
Fkaw05501	21.5911	OLP86978.1/8.2e-08/Eukaryotic translation initiation factor 2A [Symbiodinium microadriaticum]	NA	NA	NA	NA	NA	Fkaw05501/0.0042/Leucine Rich repeat
Fkaw05503	11.62	OLP86985.1/2.0e-46/Dihydroorotate dehydrogenase (fumarate) [Symbiodinium microadriaticum]	NA	NA	NA	YKL216w/5.3e-20/[F] KOG1436 Dihydroorotate dehydrogenase	biological_process:GO:0044205//'de novo' UMP biosynthetic process;GO:0006207//'de novo' pyrimidine nucleobase biosynthetic process;cellular_component:GO:0016021//integral component of membrane;GO:0005737//cytoplasm;molecular_function:GO:0004152//dihydroorotate dehydrogenase activity;GO:1990663//dihydroorotate dehydrogenase (fumarate) activity;	Fkaw05503/1.1e-16/Dihydroorotate dehydrogenase
Fkaw05504	4.87722	OLP86985.1/1.5e-35/Dihydroorotate dehydrogenase (fumarate) [Symbiodinium microadriaticum]	NA	NA	NA	YKL216w/2.7e-18/[F] KOG1436 Dihydroorotate dehydrogenase	biological_process:GO:0044205//'de novo' UMP biosynthetic process;GO:0006207//'de novo' pyrimidine nucleobase biosynthetic process;cellular_component:GO:0016021//integral component of membrane;GO:0005737//cytoplasm;molecular_function:GO:0004152//dihydroorotate dehydrogenase activity;GO:1990663//dihydroorotate dehydrogenase (fumarate) activity;	Fkaw05504/3.8e-17/Dihydroorotate dehydrogenase
Fkaw05505	30.3556	OLP86985.1/4.2e-27/Dihydroorotate dehydrogenase (fumarate) [Symbiodinium microadriaticum]	NA	NA	NA	NA	NA	NA
Fkaw05506	1.21778	NA	NA	NA	NA	NA	NA	NA
Fkaw05508	19.7806	OLQ03707.1/1.7e-29/Actin-regulating kinase 1 [Symbiodinium microadriaticum]	NA	NA	NA	NA	NA	Fkaw05508/0.14/Protein kinase domain
Fkaw05509	15.9239	OLQ07281.1/4.0e-32/Glucan 1,3-beta-glucosidase [Symbiodinium microadriaticum]	NA	NA	NA	NA	NA	Fkaw05509/3.2e-06/Cellulase (glycosyl hydrolase family 5)
Fkaw05511	15.78	OLQ05157.1/8.0e-12/hypothetical protein AK812_SmicGene11696 [Symbiodinium microadriaticum]	NA	NA	NA	NA	NA	Fkaw05511/0.06/Malarial early transcribed membrane protein (ETRAMP)
Fkaw05514	19.8983	KGN63829.1/4.1e-38/hypothetical protein Csa_1G024150 [Cucumis sativus]	NA	sp|Q8L7F7|NUP62_ARATH/7.1e-21/Nuclear pore complex protein NUP62 OS=Arabidopsis thaliana GN=NUP62 PE=1 SV=1	lang:109362713/1.7e-27/protein NBR1 homolog; K17987 next to BRCA1 gene 1 protein	SPBC3D6.14c/1.2e-26/[GO] KOG4157 beta-1,6-N-acetylglucosaminyltransferase, contains WSC domain	NA	Fkaw05514/0.011/Nuclear coactivator
Fkaw05516	22.185	XP_006364277.1/1.8e-17/PREDICTED: flowering time control protein FY [Solanum tuberosum]	NA	sp|C0P381|ZEG1_MAIZE/4.7e-12/50 kDa gamma-zein OS=Zea mays GN=GRMZM2G138689 PE=1 SV=1	sot:102597827/2.4e-18/flowering time control protein FY; K15542 polyadenylation factor subunit 2	7300332/5.4e-11/[R] KOG1721 FOG: Zn-finger	NA	NA
Fkaw05524	12.4911	OLP92745.1/4.4e-21/putative sugar phosphate/phosphate translocator [Symbiodinium microadriaticum]	NA	NA	NA	NA	NA	NA
Fkaw05530	51.2161	GAQ83805.1/2.4e-18/eukaryotic translation initiation factor 4G [Klebsormidium nitens]	KC937153.1/0.0/KC937153.1 Symbiodinium kawagutii strain CCMP2468 clone SymkaSLLR3-82, partial sequence	sp|Q08865|H12_VOLCA/2.0e-08/Histone H1-II OS=Volvox carteri GN=H1-II PE=2 SV=3	vcn:VOLCADRAFT_121350/2.3e-09/eif5B; eukaryotic translation initiation factor 5B; K03243 translation initiation factor 5B	Hs10835089/4.5e-14/[R] LSE0089 H Neurofilament	biological_process:GO:0055085//transmembrane transport;cellular_component:GO:0016021//integral component of membrane;molecular_function:GO:0008270//zinc ion binding;GO:0005215//transporter activity;	Fkaw05530/1.5e-09/Alpha/beta hydrolase of unknown function (DUF900)
Fkaw05532	9.24944	OLP94391.1/1.3e-79/[Pyruvate dehydrogenase (acetyl-transferring)] kinase, mitochondrial [Symbiodinium microadriaticum]	NA	NA	NA	NA	NA	Fkaw05532/0.00012/Mitochondrial branched-chain alpha-ketoacid dehydrogenase kinase
Fkaw05537	7.90889	OLQ15661.1/1.8e-39/Serine/threonine-protein kinase tricorner [Symbiodinium microadriaticum]	NA	sp|Q39030|KPK2_ARATH/1.2e-08/Serine/threonine-protein kinase AtPK2/AtPK19 OS=Arabidopsis thaliana GN=ATPK2 PE=1 SV=2	sind:105173643/2.0e-10/serine/threonine-protein kinase tricorner; K08790 serine/threonine kinase 38 [EC:2.7.11.1]	YNL161w/1.6e-13/[R] KOG0605 NDR and related serine/threonine kinases	NA	Fkaw05537/6.4e-10/Protein kinase domain
Fkaw05539	3.01611	OLP84081.1/1.0e-110/hypothetical protein AK812_SmicGene35079 [Symbiodinium microadriaticum]	NA	NA	NA	NA	NA	Fkaw05539/0.36/DNA primase DnaG DnaB-binding
Fkaw05540	11.4006	OLP92748.1/2.4e-44/Beta-glucuronidase [Symbiodinium microadriaticum]	NA	NA	NA	NA	biological_process:GO:0005975//carbohydrate metabolic process;molecular_function:GO:0004553//hydrolase activity, hydrolyzing O-glycosyl compounds;	NA
Fkaw05542	0.00666667	OAY22097.1/2.2e-18/hypothetical protein MANES_S030200 [Manihot esculenta]	NA	sp|F4IQK5|VCL21_ARATH/1.9e-13/Vicilin-like seed storage protein At2g18540 OS=Arabidopsis thaliana GN=At2g18540 PE=3 SV=1	tcc:18599844/1.6e-12/trichohyalin; K18626 trichohyalin	CE23631/5.3e-14/[R] KOG0112 Large RNA-binding protein (RRM superfamily)	NA	Fkaw05542/1.6/Domain of unknown function (DUF5041)
Fkaw05544	47.2339	OLQ09981.1/2.1e-36/Trophinin [Symbiodinium microadriaticum]	NA	sp|Q4VZL0|TI214_CUCSA/6.0e-17/Protein TIC 214 OS=Cucumis sativus GN=TIC214 PE=3 SV=2	crb:17887878/1.8e-15/nuclear pore complex protein NUP62; K14306 nuclear pore complex protein Nup62	YNL283c/9.4e-29/[GO] KOG4157 beta-1,6-N-acetylglucosaminyltransferase, contains WSC domain	NA	NA
Fkaw05548	31.2517	OLP85183.1/2.5e-52/Nucleolar GTP-binding protein 1 [Symbiodinium microadriaticum]	NA	sp|Q9C6I8|NOG1_ARATH/7.7e-16/Nucleolar GTP-binding protein 1 OS=Arabidopsis thaliana GN=At1g50920 PE=2 SV=1	cre:CHLREDRAFT_134773/1.9e-19/NGB1; nucleolar GTP-binding protein; K06943 nucleolar GTP-binding protein	SPBC725.18c/6.2e-16/[R] KOG1490 GTP-binding protein CRFG/NOG1 (ODN superfamily)	biological_process:GO:0042254//ribosome biogenesis;cellular_component:GO:0005730//nucleolus;molecular_function:GO:0005525//GTP binding;	Fkaw05548/2.2e-16/NOGCT (NUC087) domain
Fkaw05550	5.68389	OQR96872.1/1.9e-17/hypothetical protein ACHHYP_13162 [Achlya hypogyna]	NA	NA	NA	NA	cellular_component:GO:0016021//integral component of membrane;	NA
Fkaw05551	14.2778	OLQ15660.1/2.8e-15/Ankyrin-2 [Symbiodinium microadriaticum]	NA	NA	NA	NA	NA	Fkaw05551/0.036/Sperm-tail PG-rich repeat
Fkaw05552	0.00166667	PNW84534.1/3.7e-27/hypothetical protein CHLRE_03g146727v5 [Chlamydomonas reinhardtii]	CP018167.1/0.0/CP018167.1 Oryza sativa Indica Group cultivar Shuhui498 chromosome 11 sequence	sp|Q9FPQ6|GP1_CHLRE/1.1e-17/Vegetative cell wall protein gp1 OS=Chlamydomonas reinhardtii GN=GP1 PE=1 SV=1	sot:102597827/1.5e-19/flowering time control protein FY; K15542 polyadenylation factor subunit 2	Hs4507349/1.3e-16/[K] KOG2341 TATA box binding protein (TBP)-associated factor, RNA polymerase II	NA	Fkaw05552/0.019/Adhesion protein FadA
Fkaw05553	0.0244444	XP_023766246.1/2.6e-06/dr1-associated corepressor-like [Lactuca sativa]	NA	NA	lsv:111914760/3.6e-07/dr1-associated corepressor-like; K21752 Dr1-associated corepressor	NA	NA	NA
Fkaw05555	0	OLP97451.1/5.3e-147/Potassium voltage-gated channel subfamily H member 1 [Symbiodinium microadriaticum]	NA	NA	NA	NA	NA	NA
Fkaw05556	19.4872	OLP79391.1/1.6e-54/hypothetical protein AK812_SmicGene40321 [Symbiodinium microadriaticum]	NA	NA	NA	NA	NA	Fkaw05556/0.067/Leucine Rich repeat
Fkaw05557	21.0744	OLQ04038.1/6.7e-77/Long-chain-fatty-acid--CoA ligase 5 [Symbiodinium microadriaticum]	NA	sp|Q8LPS1|LACS6_ARATH/7.4e-22/Long chain acyl-CoA synthetase 6, peroxisomal OS=Arabidopsis thaliana GN=LACS6 PE=1 SV=1	csl:COCSUDRAFT_54281/1.8e-25/long-chain acyl-CoA synthetase 7; K01897 long-chain acyl-CoA synthetase [EC:6.2.1.3]	Hs7706449/1.7e-21/[I] KOG1256 Long-chain acyl-CoA synthetases (AMP-forming)	biological_process:GO:0008152//metabolic process;molecular_function:GO:0003824//catalytic activity;	Fkaw05557/4.4e-15/AMP-binding enzyme
Fkaw05570	6.35722	OLP86505.1/1.1e-15/NAD-dependent protein deacylase [Symbiodinium microadriaticum]	NA	NA	NA	NA	NA	NA
Fkaw05572	3.79833	OLP86507.1/2.9e-17/putative glucose-6-phosphate 1-epimerase [Symbiodinium microadriaticum]	NA	NA	NA	NA	NA	Fkaw05572/0.0067/CRAL/TRIO, N-terminal domain
Fkaw05574	3.34444	GAX28503.1/3.1e-17/hypothetical protein FisN_38Hh003 [Fistulifera solaris]	NA	sp|Q07202|CORA_MEDSA/2.7e-07/Cold and drought-regulated protein CORA OS=Medicago sativa GN=CORA PE=2 SV=1	sita:101768205/4.8e-06/glycine-rich RNA-binding protein 3, mitochondrial; K12741 heterogeneous nuclear ribonucleoprotein A1/A3	SPBC1711.05/2.7e-10/[Y] KOG2992 Nucleolar GTPase/ATPase p130	NA	NA
Fkaw05575	3.29889	OLP86504.1/4.6e-122/Hemicentin-1 [Symbiodinium microadriaticum]	NA	NA	NA	NA	molecular_function:GO:0071949//FAD binding;	Fkaw05575/0.29/FAST kinase-like protein, subdomain 1
Fkaw05576	7.79111	OLP86504.1/1.3e-82/Hemicentin-1 [Symbiodinium microadriaticum]	NA	NA	NA	Hs20536571/1.1e-12/[RP] KOG4475 FOG: Immunoglobin and related proteins	NA	Fkaw05576/8.4e-13/Thrombospondin type 1 domain
Fkaw05577	12.485	OLP78955.1/2.2e-33/Spondin-1 [Symbiodinium microadriaticum]	NA	NA	NA	Hs14762106/5.7e-18/[W] KOG3539 Spondins, extracellular matrix proteins	NA	Fkaw05577/2.4e-16/Thrombospondin type 1 domain
Fkaw05580	16.7322	OLP86512.1/7.2e-23/Spondin-1 [Symbiodinium microadriaticum]	NA	NA	NA	Hs20536571/3.3e-12/[RP] KOG4475 FOG: Immunoglobin and related proteins	NA	Fkaw05580/2.7e-09/Thrombospondin type 1 domain
Fkaw05582	5.47556	NA	NA	NA	NA	NA	NA	Fkaw05582/6.7e-05/cGMP-dependent protein kinase interacting domain
Fkaw05583	10.3544	OLP98412.1/7.9e-17/Phosphonates import ATP-binding protein PhnC 2 [Symbiodinium microadriaticum]	NA	NA	NA	NA	NA	Fkaw05583/3.8e-09/Calx-beta domain
Fkaw05584	23.3267	OLP82527.1/1.4e-19/Sulfate/thiosulfate import ATP-binding protein CysA [Symbiodinium microadriaticum]	NA	NA	NA	NA	NA	Fkaw05584/8.9e-08/ABC transporter
Fkaw05585	5.07389	OLP86511.1/9.9e-13/Calcium-dependent protein kinase 3 [Symbiodinium microadriaticum]	NA	sp|Q9XGM8|MGAT1_ARATH/1.8e-08/Alpha-1,3-mannosyl-glycoprotein 2-beta-N-acetylglucosaminyltransferase OS=Arabidopsis thaliana GN=GNTI PE=1 SV=1	mpp:MICPUCDRAFT_12696/1.5e-09/glycosyltransferase family 13 protein; K00726 alpha-1,3-mannosyl-glycoprotein beta-1,2-N-acetylglucosaminyltransferase [EC:2.4.1.101]	7302365/6.4e-09/[G] KOG1413 N-acetylglucosaminyltransferase I	biological_process:GO:0006486//protein glycosylation;molecular_function:GO:0008375//acetylglucosaminyltransferase activity;	NA
Fkaw05586	0.00277778	OLP79640.1/3.3e-205/132 kDa protein [Symbiodinium microadriaticum]	NA	NA	NA	NA	NA	Fkaw05586/2.1e-20/Reverse transcriptase (RNA-dependent DNA polymerase)
Fkaw05589	8.165	OLP86511.1/1.9e-54/Calcium-dependent protein kinase 3 [Symbiodinium microadriaticum]	NA	sp|Q9XGM8|MGAT1_ARATH/2.2e-12/Alpha-1,3-mannosyl-glycoprotein 2-beta-N-acetylglucosaminyltransferase OS=Arabidopsis thaliana GN=GNTI PE=1 SV=1	atr:18445514/6.3e-17/alpha-1,3-mannosyl-glycoprotein 2-beta-N-acetylglucosaminyltransferase isoform X1; K00726 alpha-1,3-mannosyl-glycoprotein beta-1,2-N-acetylglucosaminyltransferase [EC:2.4.1.101]	Hs4505161/1.3e-15/[G] KOG1413 N-acetylglucosaminyltransferase I	NA	Fkaw05589/1.4e-27/GNT-I family
Fkaw05591	0.00611111	OLP92356.1/9.0e-123/Heat shock protein sti1-like [Symbiodinium microadriaticum]	NA	sp|Q84ZL0|FH5_ORYSJ/4.7e-09/Formin-like protein 5 OS=Oryza sativa subsp. japonica GN=FH5 PE=2 SV=2	cqi:110700642/1.4e-10/formin-like protein 20 isoform X1; K02184 formin 2	Hs10835089/5.4e-08/[R] LSE0089 H Neurofilament	NA	Fkaw05591/3.7e-08/Reverse transcriptase (RNA-dependent DNA polymerase)
Fkaw05597	10.9733	OLQ02078.1/1.7e-87/Ras-related protein Rab-6A [Symbiodinium microadriaticum]	NA	NA	nnu:104598469/2.0e-07/nuclear pore complex protein NUP62; K14306 nuclear pore complex protein Nup62	NA	NA	Fkaw05597/5.2e-17/Aspartyl protease
Fkaw05601	3.01056	XP_005826823.1/2.6e-71/hypothetical protein GUITHDRAFT_96556 [Guillardia theta CCMP2712] >EKX39843.1 hypothetical protein GUITHDRAFT_96556 [Guillardia theta CCMP2712]	NA	NA	dosa:Os01t0959000-01/1.5e-06/Os01g0959000; Nucleotide-binding, alpha-beta plait domain containing protein.; K14325 RNA-binding protein with serine-rich domain 1	NA	NA	Fkaw05601/1.9e-93/Domain of unknown function (DUF4116)
Fkaw05603	16.7317	OLP81630.1/2.0e-15/hypothetical protein AK812_SmicGene37809 [Symbiodinium microadriaticum]	NA	NA	NA	NA	NA	NA
Fkaw05605	12.5844	XP_020395843.2/2.7e-23/uncharacterized protein DDB_G0271670, partial [Zea mays]	NA	sp|P37218|H1_SOLLC/5.5e-10/Histone H1 OS=Solanum lycopersicum PE=3 SV=1	dosa:Os03t0799000-01/2.8e-11/Os03g0799000; Similar to Histone H1.; K11275 histone H1/5	SPAPB1E7.04c/2.9e-14/[M] KOG4701 Chitinase	cellular_component:GO:0016020//membrane;molecular_function:GO:0004871//signal transducer activity;	Fkaw05605/5.5e-06/Uncharacterized protein conserved in bacteria (DUF2064)
Fkaw05607	2.03333	OLP80644.1/3.3e-78/hypothetical protein AK812_SmicGene38924 [Symbiodinium microadriaticum]	NA	NA	NA	NA	NA	Fkaw05607/0.082/Methyltransferase domain
Fkaw05608	2.695	OLP80644.1/5.5e-42/hypothetical protein AK812_SmicGene38924 [Symbiodinium microadriaticum]	NA	NA	NA	NA	NA	NA
Fkaw05609	3.57222	OLP80644.1/2.8e-17/hypothetical protein AK812_SmicGene38924 [Symbiodinium microadriaticum]	NA	NA	NA	NA	NA	NA
Fkaw05612	0.00111111	OLP87164.1/1.0e-155/hypothetical protein AK812_SmicGene31640 [Symbiodinium microadriaticum]	NA	NA	NA	NA	NA	Fkaw05612/5.3e-08/RNase H
Fkaw05615	0.00555556	OLQ11443.1/2.0e-24/hypothetical protein AK812_SmicGene4738 [Symbiodinium microadriaticum]	NA	NA	atr:18427104/2.8e-09/dr1-associated corepressor isoform X2; K21752 Dr1-associated corepressor	Hs19923466/8.3e-07/[A] KOG1869 Splicing coactivator SRm160/300, subunit SRm300	NA	Fkaw05615/1.8/Protein of unknown function (DUF972)
Fkaw05619	14.0717	OLQ04012.1/1.7e-112/ABC transporter C family member 2 [Symbiodinium microadriaticum]	NA	sp|Q9C8H1|AB11C_ARATH/1.7e-34/ABC transporter C family member 11 OS=Arabidopsis thaliana GN=ABCC11 PE=2 SV=2	ppp:112292370/5.0e-36/ABC transporter C family member 2-like; K05666 ATP-binding cassette, subfamily C (CFTR/MRP), member 2	At1g30420/3.9e-34/[Q] KOG0054 Multidrug resistance-associated protein/mitoxantrone resistance protein, ABC superfamily	cellular_component:GO:0016021//integral component of membrane;molecular_function:GO:0005524//ATP binding;GO:0042626//ATPase activity, coupled to transmembrane movement of substances;	Fkaw05619/2.2e-07/ABC transporter
Fkaw05621	22.21	OLQ04012.1/5.3e-51/ABC transporter C family member 2 [Symbiodinium microadriaticum]	NA	sp|Q42093|AB2C_ARATH/2.4e-34/ABC transporter C family member 2 OS=Arabidopsis thaliana GN=ABCC2 PE=1 SV=2	hbr:110637923/4.7e-35/ABC transporter C family member 2-like; K05666 ATP-binding cassette, subfamily C (CFTR/MRP), member 2	CE26370/3.0e-35/[Q] KOG0054 Multidrug resistance-associated protein/mitoxantrone resistance protein, ABC superfamily	NA	Fkaw05621/3.6e-10/ABC transporter
Fkaw05625	0.921667	XP_005832110.1/1.1e-07/hypothetical protein GUITHDRAFT_50161, partial [Guillardia theta CCMP2712] >EKX45130.1 hypothetical protein GUITHDRAFT_50161, partial [Guillardia theta CCMP2712]	NA	NA	NA	CE20264/3.4e-11/[T] KOG1218 Proteins containing Ca2+-binding EGF-like domains	biological_process:GO:0007154//cell communication;cellular_component:GO:0016020//membrane;	Fkaw05625/0.00044/EGF-like domain
Fkaw05634	22.8478	OLQ04022.1/2.6e-46/SEC14 cytosolic factor [Symbiodinium microadriaticum]	NA	NA	cit:102625847/1.4e-06/phosphatidylinositol 4-phosphate 5-kinase 2-like; K00889 1-phosphatidylinositol-4-phosphate 5-kinase [EC:2.7.1.68]	NA	NA	Fkaw05634/1.2e-06/MORN repeat
Fkaw05637	0	KGN59305.1/9.3e-20/hypothetical protein Csa_3G807350 [Cucumis sativus]	NA	sp|Q8L7F7|NUP62_ARATH/4.9e-07/Nuclear pore complex protein NUP62 OS=Arabidopsis thaliana GN=NUP62 PE=1 SV=1	pop:18105154/5.9e-10/nuclear pore complex protein NUP62 isoform X1; K14306 nuclear pore complex protein Nup62	SPBC3D6.14c/2.0e-11/[GO] KOG4157 beta-1,6-N-acetylglucosaminyltransferase, contains WSC domain	NA	Fkaw05637/0.03/Dimethlysulfonioproprionate lyase
Fkaw05640	0.365556	OLP98742.1/4.2e-32/Maternal embryonic leucine zipper kinase [Symbiodinium microadriaticum]	NA	NA	NA	NA	NA	Fkaw05640/0.052/Probable metal-binding protein (DUF2387)
Fkaw05641	9.02111	XP_005821254.1/9.0e-08/hypothetical protein GUITHDRAFT_119564 [Guillardia theta CCMP2712] >EKX34274.1 hypothetical protein GUITHDRAFT_119564 [Guillardia theta CCMP2712]	NA	NA	NA	NA	NA	Fkaw05641/0.024/Protein of unknown function (DUF2531)
Fkaw05645	33.3844	OLP99388.1/2.7e-58/Spindle assembly checkpoint kinase [Symbiodinium microadriaticum]	NA	NA	NA	NA	NA	NA
Fkaw05654	9.76667	OLP97030.1/1.5e-41/hypothetical protein AK812_SmicGene20679 [Symbiodinium microadriaticum]	NA	NA	NA	NA	NA	Fkaw05654/4.7e-05/PAN domain
Fkaw05655	9.96111	OLQ04026.1/1.2e-35/hypothetical protein AK812_SmicGene12944 [Symbiodinium microadriaticum]	NA	NA	NA	NA	NA	Fkaw05655/0.12/Sorting nexin, N-terminal domain
Fkaw05656	13.9883	OLQ04029.1/3.7e-25/hypothetical protein AK812_SmicGene12943 [Symbiodinium microadriaticum]	NA	NA	NA	NA	NA	NA
Fkaw05660	8.945	NA	NA	NA	NA	NA	NA	Fkaw05660/4.6e-10/COPI associated protein
Fkaw05661	17.7511	OLQ03719.1/7.0e-63/hypothetical protein AK812_SmicGene13303 [Symbiodinium microadriaticum]	NA	NA	NA	NA	NA	Fkaw05661/0.022/DNA primase DnaG DnaB-binding
Fkaw05662	25.9211	OLQ03700.1/1.0e-73/Pepsin-3 [Symbiodinium microadriaticum]	NA	sp|O65390|APA1_ARATH/4.3e-10/Aspartic proteinase A1 OS=Arabidopsis thaliana GN=APA1 PE=1 SV=1	pda:103714982/1.4e-10/aspartic proteinase oryzasin-1-like isoform X1; K08245 phytepsin [EC:3.4.23.40]	7297427/3.1e-11/[O] KOG1339 Aspartyl protease	NA	Fkaw05662/9.5e-16/Eukaryotic aspartyl protease
Fkaw05663	5.59444	OLP93976.1/4.4e-32/Pentatricopeptide repeat-containing protein, chloroplastic [Symbiodinium microadriaticum]	NA	NA	csl:COCSUDRAFT_46623/9.9e-12/TPR-like protein; K17710 pentatricopeptide repeat domain-containing protein 1	NA	NA	Fkaw05663/1.8e-16/PPR repeat family
Fkaw05664	30.5017	OLQ03698.1/3.8e-29/Pentatricopeptide repeat-containing protein, chloroplastic [Symbiodinium microadriaticum]	NA	NA	NA	NA	NA	Fkaw05664/3.3e-12/Eukaryotic aspartyl protease
Fkaw05670	5.42111	OLQ03698.1/2.7e-24/Pentatricopeptide repeat-containing protein, chloroplastic [Symbiodinium microadriaticum]	NA	NA	NA	NA	NA	Fkaw05670/0.059/Poxvirus virion envelope protein A14
Fkaw05676	18.2267	OLQ03702.1/6.6e-117/Protein NLRC3 [Symbiodinium microadriaticum]	NA	NA	NA	NA	NA	Fkaw05676/0.088/Protein of unknown function (DUF3027)
Fkaw05681	7.00444	OLP97854.1/1.4e-31/hypothetical protein AK812_SmicGene19742, partial [Symbiodinium microadriaticum]	NA	NA	ota:OT_ostta01g04890/8.5e-09/JmjC domain; K10277 lysine-specific demethylase 8 [EC:1.14.11.27]	CE05235/7.9e-08/[BT] KOG2132 Uncharacterized conserved protein, contains JmjC domain	biological_process:GO:0008152//metabolic process;molecular_function:GO:0016746//transferase activity, transferring acyl groups;GO:0003824//catalytic activity;	Fkaw05681/8.8e-23/Cupin-like domain
Fkaw05692	4.72778	OLP85122.1/2.6e-74/Copia protein [Symbiodinium microadriaticum]	NA	NA	NA	NA	NA	Fkaw05692/0.054/Early Protein (E6)
Fkaw05699	3.745	NA	NA	NA	NA	NA	NA	NA
Fkaw05700	1.50944	KOO24094.1/1.4e-07/tpr-like protein [Chrysochromulina sp. CCMP291]	AC246250.3/0.0/AC246250.3 Solanum lycopersicum strain Heinz 1706 chromosome 1 clone hba-47g8 map 1, complete sequence	NA	vcn:VOLCADRAFT_116752/1.8e-06/hypothetical protein; K17710 pentatricopeptide repeat domain-containing protein 1	NA	NA	Fkaw05700/0.2/PPR repeat family
Fkaw05701	2.77556	OLQ13096.1/2.5e-22/Pentatricopeptide repeat-containing protein, chloroplastic [Symbiodinium microadriaticum]	NA	sp|Q9SIC9|PP178_ARATH/4.7e-07/Pentatricopeptide repeat-containing protein At2g31400, chloroplastic OS=Arabidopsis thaliana GN=At2g31400 PE=2 SV=1	mng:MNEG_2776/9.7e-10/Pentatricopeptide repeat-containing protein; K17710 pentatricopeptide repeat domain-containing protein 1	At2g31400/1.1e-06/[R] KOG4197 FOG: PPR repeat	NA	Fkaw05701/0.00066/Region in Clathrin and VPS
Fkaw05703	1.56111	NA	NA	NA	NA	NA	NA	NA
Fkaw05707	19.0694	OLP77562.1/4.4e-47/Potassium channel AKT2 [Symbiodinium microadriaticum]	NA	NA	mesc:110624746/5.6e-06/potassium channel AKT2/3-like; K21867 potassium channel	Hs13540549/6.2e-06/[PT] KOG0498 K+-channel ERG and related proteins, contain PAS/PAC sensor domain	NA	Fkaw05707/0.00024/Ion transport protein
Fkaw05709	27.5478	NA	NA	NA	NA	NA	NA	NA
Fkaw05712	7.31444	OLP94462.1/7.7e-53/Ankyrin-3 [Symbiodinium microadriaticum]	NA	NA	NA	NA	NA	NA
Fkaw05713	23.845	OLP77020.1/1.5e-53/Retrovirus-related Pol polyprotein from transposon TNT 1-94 [Symbiodinium microadriaticum]	NA	NA	NA	NA	NA	Fkaw05713/0.0012/PAP2 superfamily
Fkaw05722	9.75	OLP90943.1/1.9e-39/hypothetical protein AK812_SmicGene27428 [Symbiodinium microadriaticum]	NA	NA	NA	NA	NA	Fkaw05722/0.0014/Armadillo/beta-catenin-like repeat
Fkaw05740	1.27778	OLP91563.1/7.8e-114/tRNA (cytosine(34)-C(5))-methyltransferase [Symbiodinium microadriaticum]	NA	NA	NA	NA	NA	Fkaw05740/2.2/Zinc knuckle
Fkaw05741	13.12	XP_005703954.1/6.2e-46/protein phosphatase [Galdieria sulphuraria] >EME27434.1 protein phosphatase [Galdieria sulphuraria]	NA	sp|P48480|PP11_ACEPE/2.6e-46/Serine/threonine-protein phosphatase PP1 isozyme 1 OS=Acetabularia peniculus PE=3 SV=1	gsl:Gasu_50270/8.5e-47/protein phosphatase; K06269 serine/threonine-protein phosphatase PP1 catalytic subunit [EC:3.1.3.16]	YER133w/1.2e-46/[TR] KOG0374 Serine/threonine specific protein phosphatase PP1, catalytic subunit	molecular_function:GO:0046872//metal ion binding;GO:0004721//phosphoprotein phosphatase activity;	Fkaw05741/0.06/Human growth factor-like EGF
Fkaw05742	13.2217	OLP94290.1/3.6e-61/hypothetical protein AK812_SmicGene23687 [Symbiodinium microadriaticum]	NA	NA	NA	NA	NA	Fkaw05742/0.00093/Concanavalin A-like lectin/glucanases superfamily
Fkaw05743	0	OLP80103.1/3.6e-20/hypothetical protein AK812_SmicGene39523 [Symbiodinium microadriaticum]	NA	NA	NA	NA	NA	NA
Fkaw05744	11.5133	OLP94290.1/3.5e-58/hypothetical protein AK812_SmicGene23687 [Symbiodinium microadriaticum]	NA	NA	NA	NA	NA	Fkaw05744/0.032/C1-set C-terminal domain
Fkaw05745	5.02889	OLP95794.1/3.2e-17/Kinesin-like protein KIF21A [Symbiodinium microadriaticum]	NA	NA	NA	NA	NA	Fkaw05745/0.041/Novel toxin 14
Fkaw05746	8.22333	OLP95794.1/1.5e-22/Kinesin-like protein KIF21A [Symbiodinium microadriaticum]	NA	NA	NA	NA	NA	Fkaw05746/4.9e-08/EF hand
Fkaw05747	4.70278	OLP97967.1/2.7e-58/Retrovirus-related Pol polyprotein from transposon TNT 1-94 [Symbiodinium microadriaticum]	NA	sp|P10978|POLX_TOBAC/4.9e-22/Retrovirus-related Pol polyprotein from transposon TNT 1-94 OS=Nicotiana tabacum PE=2 SV=1	cqi:110721494/4.7e-14/nuclear pore complex protein NUP62-like isoform X1; K14306 nuclear pore complex protein Nup62	SPAPB1E7.04c/1.1e-11/[M] KOG4701 Chitinase	NA	Fkaw05747/4.8e-05/Zinc knuckle
Fkaw05750	17.5011	OLP97869.1/2.1e-07/Sulfate adenylyltransferase [Symbiodinium microadriaticum]	NA	NA	NA	NA	NA	Fkaw05750/0.069/Protein of unknown function (DUF2509)
Fkaw05755	6.24611	OLQ08434.1/1.7e-37/UPF0652 protein [Symbiodinium microadriaticum]	NA	NA	NA	NA	NA	Fkaw05755/1.2e-07/Protein of unknown function (DUF2009)
Fkaw05760	5.73889	OLP76502.1/1.7e-85/Exportin-2 [Symbiodinium microadriaticum]	NA	NA	NA	NA	molecular_function:GO:0003993//acid phosphatase activity;	Fkaw05760/2.1e-10/Histidine phosphatase superfamily (branch 2)
Fkaw05764	12.0156	NA	NA	NA	NA	NA	NA	NA
Fkaw05765	7.69056	NA	NA	NA	NA	NA	NA	NA
Fkaw05770	15.2728	NA	NA	NA	NA	NA	NA	Fkaw05770/0.023/Virulence factor membrane-bound polymerase, C-terminal
Fkaw05778	0	NA	NA	NA	NA	NA	NA	Fkaw05778/0.15/Epstein Barr virus nuclear antigen-1, DNA-binding domain
Fkaw05779	46.3922	OLP95146.1/4.8e-92/Protein NLRC3 [Symbiodinium microadriaticum]	NA	sp|Q9LE82|RAGP1_ARATH/3.6e-25/RAN GTPase-activating protein 1 OS=Arabidopsis thaliana GN=RANGAP1 PE=1 SV=1	gsl:Gasu_61990/6.4e-56/FBox-LRR protein; K22614 NLR family CARD domain-containing protein 3	At1g10510/5.9e-47/[S] KOG4308 LRR-containing protein	NA	Fkaw05779/1.7e-47/Leucine Rich repeat
Fkaw05782	33.7706	NA	NA	NA	NA	NA	NA	NA
Fkaw05783	27.1372	NA	NA	sp|F4IQK5|VCL21_ARATH/5.4e-07/Vicilin-like seed storage protein At2g18540 OS=Arabidopsis thaliana GN=At2g18540 PE=3 SV=1	NA	At2g18540/1.3e-06/[W] LSE0345 A 12S cruciferin seed storage protein/vicilin-like seed storage protein	NA	Fkaw05783/0.34/Replication protein C C-terminal region
Fkaw05786	0	NA	NA	NA	NA	NA	NA	Fkaw05786/0.0082/C-5 cytosine-specific DNA methylase
Fkaw05787	5.12056	XP_022858131.1/6.2e-06/myosin-11-like [Olea europaea var. sylvestris]	NA	NA	ccav:112524704/7.2e-06/myosin-11-like isoform X1; K10357 myosin V	NA	NA	Fkaw05787/2.1e-11/Caspase domain
Fkaw05789	9.41611	XP_019445352.1/2.2e-06/PREDICTED: probable cytosolic oligopeptidase A [Lupinus angustifolius]	NA	NA	lang:109349122/3.0e-07/probable cytosolic oligopeptidase A; K01414 oligopeptidase A [EC:3.4.24.70]	SPBC3D6.14c/2.8e-06/[GO] KOG4157 beta-1,6-N-acetylglucosaminyltransferase, contains WSC domain	NA	Fkaw05789/1.6/TT viral ORF2
Fkaw05790	4.28278	OLQ08424.1/1.6e-14/Nipped-B-like protein B [Symbiodinium microadriaticum]	NA	NA	NA	NA	NA	Fkaw05790/3.6e-06/Cytosolic domain of 10TM putative phosphate transporter
Fkaw05792	0.197778	OLQ06127.1/1.5e-27/putative endo-1,3(4)-beta-glucanase [Symbiodinium microadriaticum]	NA	NA	tcc:18614403/2.2e-06/nuclear pore complex protein NUP62; K14306 nuclear pore complex protein Nup62	NA	NA	NA
Fkaw05793	0.782222	GBG69947.1/8.3e-11/hypothetical protein CBR_g4774 [Chara braunii]	NA	sp|P37218|H1_SOLLC/1.1e-06/Histone H1 OS=Solanum lycopersicum PE=3 SV=1	ini:109182486/5.8e-08/collagen alpha-1(II) chain-like; K16628 collagen, type VII, alpha	HsM5032089/1.1e-07/[A] KOG0106 Alternative splicing factor SRp55/B52/SRp75 (RRM superfamily)	NA	Fkaw05793/0.0023/Regulator of chromosome condensation (RCC1) repeat
Fkaw05794	0.00166667	OLP79577.1/4.4e-09/hypothetical protein AK812_SmicGene40121 [Symbiodinium microadriaticum]	NA	NA	NA	NA	NA	Fkaw05794/0.0039/Ribonuclease E/G family
Fkaw05795	13.9667	NA	NA	NA	NA	NA	NA	NA
Fkaw05797	9.635	OLP95403.1/1.9e-44/Vacuolar protein sorting-associated protein 13A [Symbiodinium microadriaticum]	NA	NA	NA	Hs15619008/2.7e-08/[U] KOG1809 Vacuolar protein sorting-associated protein	NA	Fkaw05797/0.0013/Autophagy-related protein C terminal domain
Fkaw05798	2.79667	OLP95403.1/3.2e-10/Vacuolar protein sorting-associated protein 13A [Symbiodinium microadriaticum]	NA	NA	NA	NA	NA	NA
Fkaw05801	0.836667	NA	NA	NA	NA	NA	NA	Fkaw05801/0.12/Pox virus Ag35 surface protein
Fkaw05802	0	OLP87885.1/2.8e-49/hypothetical protein AK812_SmicGene30835, partial [Symbiodinium microadriaticum]	NA	NA	NA	NA	NA	NA
Fkaw05809	4.47	OLQ13536.1/1.2e-68/Outer membrane lipoprotein Blc [Symbiodinium microadriaticum]	NA	NA	NA	NA	NA	Fkaw05809/3.5e-05/Methyltransferase domain
Fkaw05810	5.90778	OLQ13536.1/9.3e-26/Outer membrane lipoprotein Blc [Symbiodinium microadriaticum]	NA	NA	NA	NA	NA	NA
Fkaw05811	6.38111	OLQ13536.1/9.7e-24/Outer membrane lipoprotein Blc [Symbiodinium microadriaticum]	NA	sp|Q9FPQ6|GP1_CHLRE/1.1e-10/Vegetative cell wall protein gp1 OS=Chlamydomonas reinhardtii GN=GP1 PE=1 SV=1	cmax:111487562/6.6e-08/uncharacterized protein LOC111487562; K01180 endo-1,3(4)-beta-glucanase [EC:3.2.1.6]	At3g24400/1.4e-06/[T] KOG1187 Serine/threonine protein kinase	biological_process:GO:0006468//protein phosphorylation;GO:0007166//cell surface receptor signaling pathway;cellular_component:GO:0016021//integral component of membrane;GO:0005886//plasma membrane;molecular_function:GO:0005524//ATP binding;GO:0004675//transmembrane receptor protein serine/threonine kinase activity;	Fkaw05811/1.7e-15/Phosphopantetheine attachment site
Fkaw05822	0	OLP87007.1/5.5e-57/hypothetical protein AK812_SmicGene31822 [Symbiodinium microadriaticum]	NA	NA	NA	NA	NA	NA
Fkaw05826	0.143889	GBG84312.1/5.4e-12/hypothetical protein CBR_g38282 [Chara braunii]	NA	sp|P37218|H1_SOLLC/1.8e-06/Histone H1 OS=Solanum lycopersicum PE=3 SV=1	aip:107645251/1.4e-08/histone H1; K11275 histone H1/5	NA	NA	Fkaw05826/0.0018/Uncharacterised protein family (UPF0154)
Fkaw05829	5.99444	OLQ13600.1/4.6e-31/hypothetical protein AK812_SmicGene2378 [Symbiodinium microadriaticum]	NA	NA	NA	NA	NA	Fkaw05829/0.00026/Cyclic nucleotide-binding domain
Fkaw05830	14.2006	OLQ10436.1/2.4e-53/putative WD repeat-containing protein [Symbiodinium microadriaticum]	NA	NA	NA	NA	molecular_function:GO:0005509//calcium ion binding;	Fkaw05830/3.5e-05/WD domain, G-beta repeat
Fkaw05833	8.19333	OLQ10432.1/6.2e-09/hypothetical protein AK812_SmicGene5854 [Symbiodinium microadriaticum]	NA	NA	NA	NA	NA	NA
Fkaw05834	12.1728	OLQ10432.1/1.4e-65/hypothetical protein AK812_SmicGene5854 [Symbiodinium microadriaticum]	NA	NA	NA	NA	NA	Fkaw05834/0.14/Poxvirus C4/C10 protein
Fkaw05835	5.58944	OLQ10432.1/2.1e-56/hypothetical protein AK812_SmicGene5854 [Symbiodinium microadriaticum]	NA	NA	NA	NA	NA	NA
Fkaw05848	5.81389	NA	NA	NA	NA	NA	NA	Fkaw05848/0.021/Interleukin 11
Fkaw05851	9.66556	NA	NA	NA	NA	NA	NA	Fkaw05851/0.17/Bacteriophage Rz lysis protein
Fkaw05853	21.3794	KOO32353.1/1.6e-10/dual specificity protein phosphatase 3 [Chrysochromulina sp. CCMP291]	NA	NA	NA	NA	NA	Fkaw05853/1e-08/Dual specificity phosphatase, catalytic domain
Fkaw05854	13.0678	NA	NA	NA	NA	NA	NA	Fkaw05854/0.1/TrkA-C domain
Fkaw05856	0.00444444	XP_022936259.1/1.0e-35/pollen-specific leucine-rich repeat extensin-like protein 1 [Cucurbita moschata]	LN713256.1/0.0/LN713256.1 Cucumis melo genomic chromosome, chr_2	sp|Q9FPQ6|GP1_CHLRE/5.0e-24/Vegetative cell wall protein gp1 OS=Chlamydomonas reinhardtii GN=GP1 PE=1 SV=1	mng:MNEG_0841/3.0e-18/component of oligomeric golgi complex 4; K22485 protein TBF1	CE08376/6.6e-27/[Y] KOG2992 Nucleolar GTPase/ATPase p130	biological_process:GO:0016539//intein-mediated protein splicing;cellular_component:GO:0016021//integral component of membrane;molecular_function:GO:0004252//serine-type endopeptidase activity;GO:0008233//peptidase activity;	Fkaw05856/0.45/Domain of Unknown Function (DUF1599)
Fkaw05862	7.83556	NA	NA	NA	dzi:111294496/8.4e-06/serine/threonine-protein phosphatase 6 regulatory ankyrin repeat subunit B-like; K15503 serine/threonine-protein phosphatase 6 regulatory ankyrin repeat subunit B	NA	NA	Fkaw05862/1.7e-09/Ankyrin repeats (many copies)
Fkaw05866	7.38	OLQ13582.1/7.3e-38/Glutaminyl-peptide cyclotransferase [Symbiodinium microadriaticum]	NA	NA	mng:MNEG_7999/5.7e-10/Inner membrane metabolite transport protein yhjE; K03762 MFS transporter, MHS family, proline/betaine transporter	NA	NA	Fkaw05866/1.1e-07/Sugar (and other) transporter
Fkaw05870	16.1456	NA	NA	NA	NA	NA	NA	Fkaw05870/2.9e-05/Type III restriction enzyme, res subunit
Fkaw05874	3.66944	OLQ13559.1/4.8e-60/Protein BTN1 [Symbiodinium microadriaticum]	NA	NA	apro:F751_5165/1.4e-23/Protein btn-1; K12389 battenin	NA	NA	Fkaw05874/4e-30/CLN3 protein
Fkaw05876	15.3372	OLQ13559.1/2.0e-80/Protein BTN1 [Symbiodinium microadriaticum]	NA	NA	apro:F751_5165/1.1e-34/Protein btn-1; K12389 battenin	Hs4502889/1.8e-22/[R] KOG3880 Predicted small molecule transporter involved in cellular pH homeostasis (Batten disease protein in human)	NA	Fkaw05876/5.8e-45/CLN3 protein
Fkaw05879	2.53667	CBN80021.1/1.2e-09/conserved unknown protein [Ectocarpus siliculosus]	NA	NA	NA	NA	NA	Fkaw05879/6.7e-07/PPR repeat family
Fkaw05880	19.9639	OLQ13556.1/5.7e-69/Protease Do-like 9 [Symbiodinium microadriaticum]	NA	sp|Q9FIV6|DGP10_ARATH/1.7e-27/Protease Do-like 10, mitochondrial OS=Arabidopsis thaliana GN=DEGP10 PE=2 SV=1	NA	At5g36950/4.0e-27/[O] KOG1320 Serine protease	NA	Fkaw05880/1.1e-17/Trypsin-like peptidase domain
Fkaw05883	17.0544	OLQ13558.1/7.8e-25/Protease Do-like 10, mitochondrial [Symbiodinium microadriaticum]	NA	sp|O82261|DEGP2_ARATH/6.7e-07/Protease Do-like 2, chloroplastic OS=Arabidopsis thaliana GN=DEGP2 PE=1 SV=2	NA	At2g47940/1.6e-06/[O] KOG1320 Serine protease	NA	NA
Fkaw05884	10.2383	OLQ00144.1/1.1e-09/hypothetical protein AK812_SmicGene17237 [Symbiodinium microadriaticum]	NA	NA	NA	NA	NA	NA
Fkaw05885	0	OLP85452.1/1.2e-167/putative 2-oxoglutarate-dependent dioxygenase [Symbiodinium microadriaticum]	NA	NA	adu:107466525/1.4e-18/LOW QUALITY PROTEIN: DNA-directed RNA polymerase II subunit 1-like; K03006 DNA-directed RNA polymerase II subunit RPB1 [EC:2.7.7.6]	At2g15650/3.8e-17/[R] KOG0017 FOG: Transposon-encoded proteins with TYA, reverse transcriptase, integrase domains in various combinations	NA	Fkaw05885/6.1e-22/Reverse transcriptase (RNA-dependent DNA polymerase)
Fkaw05888	10.3278	OLQ10451.1/3.2e-14/hypothetical protein AK812_SmicGene5849 [Symbiodinium microadriaticum]	NA	NA	NA	NA	NA	NA
Fkaw05890	3.51889	NA	NA	NA	NA	NA	NA	Fkaw05890/0.0039/HEAT repeats
Fkaw05891	4.99333	OLQ10445.1/3.2e-07/hypothetical protein AK812_SmicGene5847 [Symbiodinium microadriaticum]	NA	NA	NA	NA	NA	NA
Fkaw05892	11.1322	OLQ06494.1/2.6e-13/hypothetical protein AK812_SmicGene10256 [Symbiodinium microadriaticum]	NA	NA	NA	NA	NA	NA
Fkaw05902	12.46	OLP98402.1/1.7e-22/Iron-sulfur protein IND1 [Symbiodinium microadriaticum]	NA	NA	NA	NA	NA	Fkaw05902/0.0024/HEAT-like repeat
Fkaw05904	8.62722	OLP89994.1/3.7e-44/hypothetical protein AK812_SmicGene28492 [Symbiodinium microadriaticum]	NA	NA	NA	NA	NA	Fkaw05904/0.1/Adenovirus endoprotease
Fkaw05905	7.13222	OLQ12146.1/5.4e-09/hypothetical protein AK812_SmicGene4012 [Symbiodinium microadriaticum]	NA	NA	NA	NA	NA	NA
Fkaw05906	6.90444	OLP93392.1/6.1e-35/hypothetical protein AK812_SmicGene24721 [Symbiodinium microadriaticum]	NA	NA	NA	NA	NA	NA
Fkaw05907	10.1383	NA	NA	NA	NA	NA	NA	Fkaw05907/0.2/Phosphoribosyltransferase
Fkaw05908	2.32722	OLQ02120.1/2.7e-18/hypothetical protein AK812_SmicGene15065 [Symbiodinium microadriaticum]	NA	NA	NA	NA	NA	Fkaw05908/0.0015/RNase H
Fkaw05914	27.7167	KOO30760.1/3.0e-17/alpha-glucosidase [Chrysochromulina sp. CCMP291]	NA	NA	NA	NA	NA	Fkaw05914/8.4e-09/Glycosyl hydrolases family 31
Fkaw05915	7.41056	OLQ11145.1/1.2e-70/Neutral alpha-glucosidase C [Symbiodinium microadriaticum]	NA	NA	egr:104415966/2.3e-06/uncharacterized protein At1g10890; K13173 arginine and glutamate-rich protein 1	NA	NA	Fkaw05915/2.5e-27/Glycosyl hydrolases family 31
Fkaw05921	2.12667	OLQ03321.1/6.4e-16/Methionine aminopeptidase 1D, mitochondrial [Symbiodinium microadriaticum]	NA	NA	NA	NA	NA	Fkaw05921/0.0023/PPR repeat
Fkaw05922	9.75722	OLP90184.1/7.6e-30/Serine hydroxymethyltransferase 4 [Symbiodinium microadriaticum]	NA	NA	NA	NA	NA	Fkaw05922/0.16/Dynein light chain type 1
Fkaw05927	10.6428	OLP90187.1/7.4e-49/Mitogen-activated protein kinase kinase kinase 2 [Symbiodinium microadriaticum]	NA	sp|O22040|ANP1_ARATH/1.6e-13/Mitogen-activated protein kinase kinase kinase ANP1 OS=Arabidopsis thaliana GN=ANP1 PE=1 SV=2	pda:103719173/2.2e-12/mitogen-activated protein kinase kinase kinase NPK1-like isoform X1; K20606 mitogen-activated protein kinase kinase kinase ANP1 [EC:2.7.11.25]	At1g09000/3.7e-13/[T] KOG0198 MEKK and related serine/threonine protein kinases	NA	Fkaw05927/1.5e-11/Protein kinase domain
Fkaw05935	16.8928	OLQ00340.1/7.2e-59/Endonuclease 8-like 3 [Symbiodinium microadriaticum]	NA	NA	NA	NA	NA	NA
Fkaw05936	17.1372	OLQ00340.1/1.5e-07/Endonuclease 8-like 3 [Symbiodinium microadriaticum]	NA	NA	NA	NA	NA	Fkaw05936/0.037/Cytochrome C oxidase, cbb3-type, subunit III
Fkaw05937	38.9478	OLQ00340.1/1.3e-41/Endonuclease 8-like 3 [Symbiodinium microadriaticum]	NA	NA	NA	NA	NA	Fkaw05937/5.3e-05/WWE domain
Fkaw05938	13.8417	OLP83107.1/2.5e-49/Copia protein [Symbiodinium microadriaticum]	NA	NA	NA	NA	NA	Fkaw05938/0.0027/PEGA domain
Fkaw05941	15.8411	OLQ08409.1/9.9e-14/putative E3 ubiquitin-protein ligase LUL2 [Symbiodinium microadriaticum]	NA	NA	NA	NA	NA	Fkaw05941/8.3e-05/Zinc finger, C3HC4 type (RING finger)
Fkaw05943	13.1756	OLP76501.1/9.9e-75/Exportin-2, partial [Symbiodinium microadriaticum]	NA	sp|Q9ZPY7|XPO2_ARATH/1.9e-16/Exportin-2 OS=Arabidopsis thaliana GN=CAS PE=2 SV=1	ppp:112278236/2.3e-22/exportin-2-like; K18423 exportin-2 (importin alpha re-exporter)	YGL238w/4.0e-20/[YU] KOG1992 Nuclear export receptor CSE1/CAS (importin beta superfamily)	NA	Fkaw05943/5.5e-13/Importin-beta N-terminal domain
Fkaw05946	28.11	OLP76502.1/4.4e-195/Exportin-2 [Symbiodinium microadriaticum]	NA	sp|Q9ZPY7|XPO2_ARATH/3.4e-32/Exportin-2 OS=Arabidopsis thaliana GN=CAS PE=2 SV=1	vcn:VOLCADRAFT_82084/3.5e-42/cellular apoptosis susceptibility/chromosome segregation 1-like protein; K18423 exportin-2 (importin alpha re-exporter)	Hs14786256/1.6e-32/[YU] KOG1992 Nuclear export receptor CSE1/CAS (importin beta superfamily)	biological_process:GO:0006886//intracellular protein transport;cellular_component:GO:0005634//nucleus;molecular_function:GO:0008536//Ran GTPase binding;	Fkaw05946/6.5e-71/CAS/CSE protein, C-terminus
Fkaw05949	7.82556	OLP97162.1/8.2e-06/hypothetical protein AK812_SmicGene20496 [Symbiodinium microadriaticum]	NA	NA	NA	NA	NA	NA
Fkaw05953	17.4639	OLP80295.1/2.9e-12/hypothetical protein AK812_SmicGene39311 [Symbiodinium microadriaticum]	NA	NA	NA	NA	NA	Fkaw05953/0.08/DdrB-like protein
Fkaw05958	24.3956	OLP83437.1/4.0e-41/hypothetical protein AK812_SmicGene35795 [Symbiodinium microadriaticum]	NA	NA	NA	NA	NA	Fkaw05958/5.4e-06/zinc-ribbon domain
Fkaw05964	6.02	OLP94709.1/3.9e-61/Serine/threonine-protein phosphatase 5 [Symbiodinium microadriaticum]	NA	NA	NA	NA	NA	Fkaw05964/0.013/Protein of unknown function, DUF273
Fkaw05970	19.1678	OLP84769.1/2.5e-49/Exosome complex component RRP40 [Symbiodinium microadriaticum]	NA	NA	csl:COCSUDRAFT_20027/1.1e-13/exonuclease component of the exosome; K03681 exosome complex component RRP40	Hs14736834/5.2e-12/[J] KOG1004 Exosomal 3'-5' exoribonuclease complex subunit Rrp40	cellular_component:GO:0000178//exosome (RNase complex);molecular_function:GO:0003723//RNA binding;	NA
Fkaw05971	14.4378	NA	NA	NA	NA	NA	NA	Fkaw05971/9.9e-10/KH domain
Fkaw05972	8.215	OLP91719.1/9.0e-07/Far upstream element-binding protein 2 [Symbiodinium microadriaticum]	NA	NA	NA	NA	NA	Fkaw05972/2.6e-11/KH domain
Fkaw05978	10.4567	OLQ00725.1/1.3e-21/CAAX prenyl protease 2 [Symbiodinium microadriaticum]	NA	NA	NA	NA	NA	Fkaw05978/0.046/Virulence factor BrkB
Fkaw05979	7.95556	OLP87549.1/1.5e-07/N-acetyl-gamma-glutamyl-phosphate reductase [Symbiodinium microadriaticum]	NA	NA	NA	NA	NA	NA
Fkaw05981	7.65333	NA	NA	NA	NA	NA	NA	Fkaw05981/0.0042/Protein of unknown function (DUF1415)
Fkaw05982	7.10333	XP_002954239.1/1.1e-11/hypothetical protein VOLCADRAFT_102187 [Volvox carteri f. nagariensis] >EFJ44663.1 hypothetical protein VOLCADRAFT_102187 [Volvox carteri f. nagariensis]	CP018165.1/0.0/CP018165.1 Oryza sativa Indica Group cultivar Shuhui498 chromosome 9 sequence	NA	dosa:Os05t0485800-00/1.2e-07/Os05g0485800; Similar to pollen-specific protein NTP303.; K00423 L-ascorbate oxidase [EC:1.10.3.3]	NA	cellular_component:GO:0016021//integral component of membrane;	Fkaw05982/6.7e-19/p25-alpha
Fkaw05987	0.293333	OLP91563.1/2.7e-138/tRNA (cytosine(34)-C(5))-methyltransferase [Symbiodinium microadriaticum]	NA	NA	NA	NA	NA	Fkaw05987/0.003/Zinc knuckle
Fkaw05989	4.96889	OLP90713.1/4.9e-14/DNA topoisomerase 2 [Symbiodinium microadriaticum]	NA	NA	vcn:VOLCADRAFT_121694/2.1e-08/hypothetical protein; K10955 mucin-2	CE06372/6.2e-06/[W] KOG3544 Collagens (type IV and type XIII), and related proteins	cellular_component:GO:0016021//integral component of membrane;	Fkaw05989/0.00059/AMP-binding enzyme
Fkaw05992	10.7667	OLP90713.1/8.9e-96/DNA topoisomerase 2 [Symbiodinium microadriaticum]	NA	NA	NA	NA	NA	NA
Fkaw05993	1.57167	OLQ02469.1/2.8e-28/Leucine-zipper-like transcriptional regulator 1 [Symbiodinium microadriaticum]	NA	sp|Q60EX6|BSL1_ORYSJ/8.7e-16/Serine/threonine-protein phosphatase BSL1 homolog OS=Oryza sativa subsp. japonica GN=BSL1 PE=1 SV=1	tcc:18600580/4.9e-16/RING finger protein B; K20285 Rab9 effector protein with kelch motifs	At4g03080_1/1.3e-14/[R] KOG0379 Kelch repeat-containing proteins	NA	Fkaw05993/9.3e-27/Galactose oxidase, central domain
Fkaw05994	22.2611	OLQ08404.1/2.9e-07/hypothetical protein AK812_SmicGene8102 [Symbiodinium microadriaticum]	NA	NA	NA	NA	NA	NA
Fkaw05996	20.6272	NA	NA	NA	NA	NA	NA	Fkaw05996/0.025/Protein of unknown function (DUF3243)
Fkaw06002	31.7911	NA	NA	NA	NA	NA	NA	NA
Fkaw06003	26.1944	OLQ08406.1/3.1e-28/hypothetical protein AK812_SmicGene8101 [Symbiodinium microadriaticum]	NA	NA	NA	NA	NA	Fkaw06003/0.13/Uncharacterized conserved protein (DUF2045)
Fkaw06006	33.1917	OLQ08400.1/6.9e-68/Chaperone protein DnaJ [Symbiodinium microadriaticum]	NA	sp|Q9FMX6|DJC76_ARATH/1.3e-09/Chaperone protein dnaJ C76, chloroplastic OS=Arabidopsis thaliana GN=DJC76 PE=2 SV=1	olu:OSTLU_7956/6.0e-15/predicted protein; K05337 ferredoxin	At5g23240/3.1e-09/[O] KOG0716 Molecular chaperone (DnaJ superfamily)	NA	Fkaw06006/4e-06/4Fe-4S single cluster domain of Ferredoxin I
Fkaw06013	10.4494	OLQ05552.1/1.6e-21/hypothetical protein AK812_SmicGene11238 [Symbiodinium microadriaticum]	NA	NA	NA	NA	NA	Fkaw06013/0.17/Peptidase family A21
Fkaw06016	3.00833	OLQ05418.1/6.2e-06/hypothetical protein AK812_SmicGene11419 [Symbiodinium microadriaticum]	NA	NA	NA	NA	NA	NA
Fkaw06024	0	OLP96387.1/8.4e-14/hypothetical protein AK812_SmicGene21363 [Symbiodinium microadriaticum]	NA	NA	NA	NA	NA	Fkaw06024/0.0069/Phage integrase family
Fkaw06027	7.355	OLP91692.1/8.5e-58/hypothetical protein AK812_SmicGene26603 [Symbiodinium microadriaticum]	NA	NA	NA	NA	NA	NA
Fkaw06029	5.80556	OLP91692.1/1.7e-46/hypothetical protein AK812_SmicGene26603 [Symbiodinium microadriaticum]	NA	NA	NA	NA	NA	NA
Fkaw06030	5.81722	OLP76037.1/2.0e-114/DNA annealing helicase and endonuclease ZRANB3, partial [Symbiodinium microadriaticum]	NA	sp|F4K128|CHR23_ARATH/2.8e-17/Probable ATP-dependent DNA helicase CHR23 OS=Arabidopsis thaliana GN=CHR23 PE=2 SV=1	brp:103868684/2.6e-52/SWI/SNF-related matrix-associated actin-dependent regulator of chromatin subfamily A-like protein 1; K14440 SWI/SNF-related matrix-associated actin-dependent regulator of chromatin subfamily A-like protein 1 [EC:3.6.4.12]	ECU06g0820/4.3e-53/[B] KOG1000 Chromatin remodeling protein HARP/SMARCAL1, DEAD-box superfamily	molecular_function:GO:0005524//ATP binding;	Fkaw06030/1.6e-20/SNF2 family N-terminal domain
Fkaw06034	13.2533	NA	NA	NA	NA	NA	NA	Fkaw06034/0.046/Uncharacterized protein conserved in bacteria N-term (DUF3322)
Fkaw06042	11.3489	OLQ03868.1/2.6e-24/hypothetical protein AK812_SmicGene13104 [Symbiodinium microadriaticum]	NA	NA	csl:COCSUDRAFT_48054/2.2e-06/ARM repeat-containing protein; K11886 proteasome component ECM29	NA	biological_process:GO:0043248//proteasome assembly;molecular_function:GO:0032947//protein complex scaffold activity;	Fkaw06042/0.076/HEAT repeats
Fkaw06043	9.91722	NA	NA	NA	NA	NA	NA	NA
Fkaw06044	8.69222	NA	NA	NA	NA	NA	NA	Fkaw06044/0.0028/HEAT repeat
Fkaw06045	5.46111	OLQ06569.1/4.4e-28/Fucoxanthin-chlorophyll a-c binding protein A, chloroplastic [Symbiodinium microadriaticum]	NA	NA	NA	NA	NA	Fkaw06045/8.8e-06/Proteasome stabiliser
Fkaw06046	4.23444	OLQ06570.1/8.7e-41/Proteasome-associated protein ECM29-like [Symbiodinium microadriaticum]	NA	NA	NA	NA	NA	Fkaw06046/5.8e-07/Proteasome stabiliser
Fkaw06047	26.2967	NA	NA	NA	NA	NA	NA	Fkaw06047/8.3e-05/DnaJ domain
Fkaw06049	12.7328	NA	NA	NA	NA	NA	NA	NA
Fkaw06050	31.8706	OLP99258.1/2.0e-94/Heterogeneous nuclear ribonucleoprotein U-like protein 1 [Symbiodinium microadriaticum]	NA	NA	NA	7296530/5.1e-07/[A] KOG0349 Putative DEAD-box RNA helicase DDX1	NA	Fkaw06050/4.7e-06/SPRY domain
Fkaw06053	53.7278	POO02577.1/9.7e-12/Bicupin, oxalate decarboxylase/oxidase [Trema orientale]	NA	sp|F4IQK5|VCL21_ARATH/3.4e-11/Vicilin-like seed storage protein At2g18540 OS=Arabidopsis thaliana GN=At2g18540 PE=3 SV=1	gab:108451208/1.1e-09/auxilin-like protein 1; K18626 trichohyalin	7292701_2/4.2e-12/[S] KOG4415 Uncharacterized conserved protein	biological_process:GO:0001522//pseudouridine synthesis;molecular_function:GO:0003723//RNA binding;GO:0009982//pseudouridine synthase activity;	Fkaw06053/0.00028/CDC45-like protein
Fkaw06054	146.665	OLP96352.1/5.5e-72/Reticulocyte-binding protein 2-like a [Symbiodinium microadriaticum]	NA	sp|F4IQK5|VCL21_ARATH/7.6e-52/Vicilin-like seed storage protein At2g18540 OS=Arabidopsis thaliana GN=At2g18540 PE=3 SV=1	lsv:111921152/2.1e-46/kinesin-like protein KIN-14P; K10406 kinesin family member C2/C3	At2g18540/1.8e-51/[W] LSE0345 A 12S cruciferin seed storage protein/vicilin-like seed storage protein	NA	NA
Fkaw06056	22.33	XP_005832478.1/1.2e-25/hypothetical protein GUITHDRAFT_163302 [Guillardia theta CCMP2712] >EKX45498.1 hypothetical protein GUITHDRAFT_163302 [Guillardia theta CCMP2712]	NA	NA	cre:CHLREDRAFT_145214/7.3e-11/predicted protein; K17986 FUN14 domain-containing protein 1	NA	NA	Fkaw06056/1.4e-22/FUN14 family
Fkaw06059	23.1461	OLP94403.1/2.0e-36/Voltage-dependent T-type calcium channel subunit alpha-1H [Symbiodinium microadriaticum]	NA	NA	NA	NA	NA	Fkaw06059/5.1e-14/Ion transport protein
Fkaw06062	72.8883	OLP94414.1/1.2e-25/Cathepsin D [Symbiodinium microadriaticum]	NA	NA	NA	NA	NA	NA
Fkaw06065	8.17556	OLP83447.1/1.8e-06/SNF1-related protein kinase catalytic subunit alpha KIN10 [Symbiodinium microadriaticum]	KC949602.1/0.0/KC949602.1 Symbiodinium kawagutii strain CCMP2468 clone SymkaFL1061064215270(5'-), partial sequence	NA	NA	NA	NA	Fkaw06065/3.7e-05/Ras association (RalGDS/AF-6) domain
Fkaw06067	32.2444	OLP83447.1/1.9e-156/SNF1-related protein kinase catalytic subunit alpha KIN10 [Symbiodinium microadriaticum]	NA	sp|Q9LY75|CYP63_ARATH/3.4e-43/Peptidyl-prolyl cis-trans isomerase CYP63 OS=Arabidopsis thaliana GN=CYP63 PE=1 SV=1	pop:7480010/1.4e-46/peptidyl-prolyl cis-trans isomerase CYP63 isoform X1; K09566 peptidyl-prolyl isomerase G (cyclophilin G) [EC:5.2.1.8]	7301671_1/1.2e-46/[O] KOG0546 HSP90 co-chaperone CPR7/Cyclophilin	biological_process:GO:0006457//protein folding;molecular_function:GO:0003755//peptidyl-prolyl cis-trans isomerase activity;GO:0005524//ATP binding;GO:0004672//protein kinase activity;	Fkaw06067/3.8e-38/Cyclophilin type peptidyl-prolyl cis-trans isomerase/CLD
Fkaw06068	22.8939	NA	NA	NA	NA	NA	NA	Fkaw06068/2.7e-14/MIT (microtubule interacting and transport) domain
Fkaw06070	3.46778	OLQ04725.1/7.1e-11/hypothetical protein AK812_SmicGene12147 [Symbiodinium microadriaticum]	NA	NA	NA	NA	NA	Fkaw06070/0.028/Endonuclease/Exonuclease/phosphatase family
Fkaw06075	19.8617	OLP87168.1/4.4e-13/hypothetical protein AK812_SmicGene31645 [Symbiodinium microadriaticum]	NA	NA	NA	NA	NA	Fkaw06075/0.074/Chorismate mutase type II
Fkaw06076	16.0756	OLP87167.1/3.0e-44/hypothetical protein AK812_SmicGene31644 [Symbiodinium microadriaticum]	NA	NA	NA	NA	NA	Fkaw06076/1e-09/WD domain, G-beta repeat
Fkaw06084	5.01389	OLQ05555.1/3.3e-45/RING finger protein 141 [Symbiodinium microadriaticum]	NA	NA	NA	NA	NA	Fkaw06084/0.09/Domain of unknown function (DUF4574)
Fkaw06090	3.41111	OLQ09981.1/1.1e-09/Trophinin [Symbiodinium microadriaticum]	XM_002954515.1/0.0/XM_002954515.1 Volvox carteri f. nagariensis type XI myosin MyoF (myoF), mRNA	NA	lsv:111887256/5.2e-06/probable zinc transporter protein DDB_G0291141; K14692 solute carrier family 30 (zinc transporter), member 5/7	YNL283c/3.6e-08/[GO] KOG4157 beta-1,6-N-acetylglucosaminyltransferase, contains WSC domain	NA	Fkaw06090/0.092/Protein of unknown function (DUF992)
Fkaw06091	16.2322	OSX72669.1/1.3e-12/hypothetical protein BU14_0415s0013 [Porphyra umbilicalis]	NA	NA	NA	NA	NA	Fkaw06091/0.19/Protein of unknown function (DUF2732)
Fkaw06094	17.1783	NA	NA	NA	NA	NA	NA	Fkaw06094/0.056/Protein of unknown function (DUF3736)
Fkaw06097	1.20833	RLN06901.1/5.7e-31/hypothetical protein BBJ28_00001981, partial [Nothophytophthora sp. Chile5]	NA	NA	vra:106753831/3.2e-09/ankyrin repeat domain-containing protein 65; K21440 ankyrin repeat domain-containing protein 50	Hs10947052/3.3e-23/[M] KOG4177 Ankyrin	NA	Fkaw06097/1.2e-08/Ankyrin repeats (3 copies)
Fkaw06106	5.54444	OLP99818.1/9.5e-68/hypothetical protein AK812_SmicGene17573 [Symbiodinium microadriaticum]	NA	NA	NA	NA	NA	Fkaw06106/3.3e-05/Biotin-protein ligase, N terminal
Fkaw06109	7.28222	NA	NA	NA	NA	NA	NA	NA
Fkaw06110	4.64	OLP99822.1/1.7e-42/Non-canonical purine NTP phosphatase [Symbiodinium microadriaticum]	NA	NA	NA	NA	NA	NA
Fkaw06119	30.7106	OLP99793.1/1.1e-19/hypothetical protein AK812_SmicGene17586 [Symbiodinium microadriaticum]	NA	NA	NA	NA	NA	NA
Fkaw06120	15.6344	OLP99793.1/1.8e-17/hypothetical protein AK812_SmicGene17586 [Symbiodinium microadriaticum]	NA	NA	NA	NA	NA	NA
Fkaw06123	21.8089	OLP99797.1/7.8e-138/putative protein phosphatase 2C 35 [Symbiodinium microadriaticum]	NA	sp|Q7XJ53|P2C35_ARATH/5.3e-24/Probable protein phosphatase 2C 35 OS=Arabidopsis thaliana GN=At3g06270 PE=2 SV=1	boe:106320190/6.9e-21/protein phosphatase 2C and cyclic nucleotide-binding/kinase domain-containing protein; K19477 cGMP-dependent protein kinase 2 [EC:2.7.11.12]	At3g06270/1.1e-24/[T] KOG0698 Serine/threonine protein phosphatase	NA	Fkaw06123/9.5e-31/Protein phosphatase 2C
Fkaw06124	9.60944	OLQ00372.1/7.4e-48/Intraflagellar transport protein 88-like [Symbiodinium microadriaticum]	NA	NA	NA	NA	NA	Fkaw06124/0.032/Protein of unknown function (DUF837)
Fkaw06125	11.5911	OLP99797.1/5.6e-27/putative protein phosphatase 2C 35 [Symbiodinium microadriaticum]	NA	NA	NA	NA	NA	NA
Fkaw06126	16.6578	XP_008906653.1/6.1e-62/hypothetical protein PPTG_12395 [Phytophthora parasitica INRA-310] >ETN07849.1 hypothetical protein PPTG_12395 [Phytophthora parasitica INRA-310]	HG975450.1/0.0/HG975450.1 Solanum pennellii chromosome ch11, complete genome	sp|B0Z587|YCF2_OENGL/1.1e-17/Protein Ycf2 OS=Oenothera glazioviana GN=ycf2-A PE=3 SV=1	zju:107435560/1.0e-60/midasin-like; K14572 midasin	At1g67120/2.3e-58/[R] KOG1808 AAA ATPase containing von Willebrand factor type A (vWA) domain	molecular_function:GO:0005524//ATP binding;GO:0016887//ATPase activity;	Fkaw06126/0.0021/von Willebrand factor type A domain
Fkaw06134	0.128333	NA	NA	NA	NA	NA	NA	NA
Fkaw06141	0.00444444	OLP95909.1/1.0e-200/132 kDa protein [Symbiodinium microadriaticum]	NA	NA	NA	At4g10830/3.0e-08/[R] KOG1075 FOG: Reverse transcriptase	NA	Fkaw06141/5.5e-20/Reverse transcriptase (RNA-dependent DNA polymerase)
Fkaw06150	1.45111	NA	NA	NA	NA	NA	NA	Fkaw06150/0.17/Herpesvirus pp38 phosphoprotein
Fkaw06155	11.93	OLQ04727.1/1.5e-27/hypothetical protein AK812_SmicGene12165 [Symbiodinium microadriaticum]	NA	NA	NA	NA	NA	NA
Fkaw06157	20.8917	CBN77392.1/1.1e-38/conserved unknown protein [Ectocarpus siliculosus]	NA	NA	NA	At1g64650/1.8e-27/[G] KOG4332 Predicted sugar transporter	cellular_component:GO:0016021//integral component of membrane;molecular_function:GO:0015098//molybdate ion transmembrane transporter activity;	Fkaw06157/1.7e-22/Sugar-tranasporters, 12 TM
Fkaw06159	23.1417	OLQ04741.1/1.2e-87/hypothetical protein AK812_SmicGene12151 [Symbiodinium microadriaticum]	NA	NA	NA	NA	NA	Fkaw06159/4.7e-06/RNA recognition motif. (a.k.a. RRM, RBD, or RNP domain)
Fkaw06177	4.11056	OLP92539.1/3.4e-42/hypothetical protein AK812_SmicGene25636 [Symbiodinium microadriaticum]	NA	NA	NA	NA	NA	NA
Fkaw06178	7.71722	OLP92539.1/5.0e-23/hypothetical protein AK812_SmicGene25636 [Symbiodinium microadriaticum]	NA	NA	NA	NA	NA	Fkaw06178/0.075/Protein of unknown function (DUF3580)
Fkaw06180	11.3528	OLP92543.1/7.5e-56/hypothetical protein AK812_SmicGene25639 [Symbiodinium microadriaticum]	NA	NA	NA	NA	NA	NA
Fkaw06181	0.653889	OLP92546.1/3.4e-37/Speckle-type POZ protein [Symbiodinium microadriaticum]	NA	NA	NA	NA	NA	NA
Fkaw06182	19.6472	OLP92546.1/2.6e-61/Speckle-type POZ protein [Symbiodinium microadriaticum]	NA	NA	ppp:112294642/2.2e-06/BTB/POZ and MATH domain-containing protein 1-like; K10523 speckle-type POZ protein	7299829/1.3e-07/[DR] KOG1987 Speckle-type POZ protein SPOP and related proteins with TRAF, MATH and BTB/POZ domains	NA	Fkaw06182/0.00064/MATH domain
Fkaw06183	20.1606	OLP92546.1/1.4e-37/Speckle-type POZ protein [Symbiodinium microadriaticum]	NA	NA	NA	NA	NA	Fkaw06183/0.0072/BTB/POZ domain
Fkaw06184	1.51056	NA	NA	NA	NA	NA	NA	NA
Fkaw06185	1.99056	NA	NA	NA	NA	NA	NA	Fkaw06185/0.042/Cocaine and amphetamine regulated transcript protein (CART)
Fkaw06187	5.37667	OLP92545.1/2.9e-24/putative ATP-dependent RNA helicase A [Symbiodinium microadriaticum]	NA	NA	NA	NA	NA	NA
Fkaw06188	0.963333	NA	NA	NA	NA	NA	NA	NA
Fkaw06189	1.03556	NA	NA	NA	NA	NA	NA	NA
Fkaw06190	1.20833	NA	NA	NA	NA	NA	NA	Fkaw06190/0.051/Agenet domain
Fkaw06196	7.53556	NA	NA	NA	NA	NA	NA	NA
Fkaw06198	10.5394	XP_003078232.2/8.3e-24/Permease, cytosine/purines, uracil,thiamine,allantoin [Ostreococcus tauri] >CEF97170.1 Permease, cytosine/purines, uracil,thiamine,allantoin [Ostreococcus tauri]	NA	sp|Q6UBQ3|RSP2_CHLRE/2.5e-14/Flagellar radial spoke protein 2 OS=Chlamydomonas reinhardtii GN=RSP2 PE=1 SV=1	cre:CHLREDRAFT_6783/8.7e-17/SNF2 superfamily protein; K14439 SWI/SNF-related matrix-associated actin-dependent regulator of chromatin subfamily A containing DEAD/H box 1 [EC:3.6.4.12]	SPAC17C9.03/4.1e-20/[J] KOG0401 Translation initiation factor 4F, ribosome/mRNA-bridging subunit (eIF-4G)	molecular_function:GO:0008270//zinc ion binding;	Fkaw06198/1.4e-11/U3 small nucleolar RNA-associated protein 6
Fkaw06200	25.3217	PNW80630.1/5.2e-14/hypothetical protein CHLRE_07g325709v5 [Chlamydomonas reinhardtii]	XM_017402936.1/0.0/XM_017402936.1 PREDICTED: Daucus carota subsp. sativus transcriptional corepressor LEUNIG-like (LOC108227658), transcript variant X2, mRNA	sp|Q7XYY2|MED25_ARATH/1.8e-08/Mediator of RNA polymerase II transcription subunit 25 OS=Arabidopsis thaliana GN=MED25 PE=1 SV=1	mng:MNEG_15816/1.5e-12/DNA helicase INO80; K11665 DNA helicase INO80 [EC:3.6.4.12]	YBR289w/2.0e-10/[BK] KOG1649 SWI-SNF chromatin remodeling complex, Snf5 subunit	NA	Fkaw06200/0.00054/WW domain
Fkaw06203	4.56	NA	NA	NA	NA	NA	NA	NA
Fkaw06204	8.11556	KGN46555.1/1.1e-10/hypothetical protein Csa_6G108530 [Cucumis sativus]	NA	sp|Q8L7F7|NUP62_ARATH/7.6e-11/Nuclear pore complex protein NUP62 OS=Arabidopsis thaliana GN=NUP62 PE=1 SV=1	gmx:100781711/1.8e-09/nuclear pore complex protein NUP62; K14306 nuclear pore complex protein Nup62	SPBC3D6.14c/2.8e-08/[GO] KOG4157 beta-1,6-N-acetylglucosaminyltransferase, contains WSC domain	NA	NA
Fkaw06206	21.8228	OLP92532.1/3.6e-71/Small nuclear ribonucleoprotein-associated protein B [Symbiodinium microadriaticum]	NA	sp|Q9FLQ7|FH20_ARATH/7.6e-07/Formin-like protein 20 OS=Arabidopsis thaliana GN=FH20 PE=2 SV=3	cqi:110726403/1.5e-07/formin-like protein 20 isoform X1; K02184 formin 2	7298710/9.4e-08/[TZ] KOG1924 RhoA GTPase effector DIA/Diaphanous	NA	Fkaw06206/0.11/Bacterial SH3 domain
Fkaw06207	18.2033	NA	NA	NA	NA	NA	NA	Fkaw06207/7.6e-07/Sulfotransferase domain
Fkaw06218	48.0622	OLQ13548.1/6.6e-38/Serine/threonine-protein kinase PRP4-like [Symbiodinium microadriaticum]	NA	sp|P51567|AFC2_ARATH/9.5e-07/Serine/threonine-protein kinase AFC2 OS=Arabidopsis thaliana GN=AFC2 PE=1 SV=1	ota:OT_ostta01g05680/1.1e-17/Serine/threonine-protein kinase, active site; K08827 serine/threonine-protein kinase PRP4 [EC:2.7.11.1]	CE05686/6.0e-20/[A] KOG0670 U4/U6-associated splicing factor PRP4	molecular_function:GO:0005524//ATP binding;GO:0004672//protein kinase activity;	Fkaw06218/8.9e-05/Protein kinase domain
Fkaw06221	33.6244	OLQ13549.1/1.9e-25/hypothetical protein AK812_SmicGene2410 [Symbiodinium microadriaticum]	NA	NA	NA	NA	NA	Fkaw06221/8.3e-05/Reovirus sigma C capsid protein
Fkaw06224	1.35833	OLQ13586.1/1.1e-21/Pseudouridine kinase [Symbiodinium microadriaticum]	NA	NA	NA	NA	NA	Fkaw06224/1.5e-15/pfkB family carbohydrate kinase
Fkaw06228	5.82944	OLQ13591.1/1.1e-45/DEAD-box ATP-dependent RNA helicase 25 [Symbiodinium microadriaticum]	NA	NA	NA	NA	NA	Fkaw06228/0.0048/CRISPR-associated protein (Cas_Csy1)
Fkaw06229	3.41889	OLP83681.1/1.9e-37/ATP-binding cassette sub-family F member 3 [Symbiodinium microadriaticum]	NA	NA	NA	At3g23540/3.6e-33/[R] KOG1552 Predicted alpha/beta hydrolase	NA	Fkaw06229/6.6e-12/Serine aminopeptidase, S33
Fkaw06230	9.66556	OLQ13587.1/5.7e-32/hypothetical protein AK812_SmicGene2401 [Symbiodinium microadriaticum]	NA	NA	NA	NA	NA	NA
Fkaw06232	17.385	OLP97878.1/2.1e-39/E3 ubiquitin-protein ligase HERC2 [Symbiodinium microadriaticum]	NA	sp|Q9SEE9|SR45_ARATH/8.2e-06/Serine/arginine-rich splicing factor SR45 OS=Arabidopsis thaliana GN=SR45 PE=1 SV=1	NA	NA	NA	Fkaw06232/0.0016/Bacterial SH3 domain
Fkaw06238	13.235	XP_002499545.1/2.8e-11/predicted protein [Micromonas commoda] >ACO60803.1 predicted protein [Micromonas commoda]	NA	sp|Q8LBL5|PRT1_ARATH/4.1e-09/E3 ubiquitin-protein ligase PRT1 OS=Arabidopsis thaliana GN=PRT1 PE=2 SV=2	fve:101291494/3.3e-08/E3 ubiquitin-protein ligase ORTHRUS 2-like; K10638 E3 ubiquitin-protein ligase UHRF1 [EC:2.3.2.27]	At1g18660/3.9e-10/[O] KOG4159 Predicted E3 ubiquitin ligase	NA	Fkaw06238/2.3e-09/RING-type zinc-finger
Fkaw06240	0	OLP76357.1/4.4e-70/Chaperone protein DnaJ [Symbiodinium microadriaticum]	NA	NA	NA	At1g70010/3.0e-07/[R] KOG0017 FOG: Transposon-encoded proteins with TYA, reverse transcriptase, integrase domains in various combinations	NA	Fkaw06240/2.5e-09/Reverse transcriptase (RNA-dependent DNA polymerase)
Fkaw06242	8.58944	OLP90807.1/1.4e-10/hypothetical protein AK812_SmicGene27587 [Symbiodinium microadriaticum]	NA	NA	NA	NA	NA	Fkaw06242/0.005/Leucine Rich repeats (2 copies)
Fkaw06243	11.5511	OLP90809.1/6.3e-22/hypothetical protein AK812_SmicGene27585 [Symbiodinium microadriaticum]	NA	NA	NA	NA	NA	Fkaw06243/9.5e-09/Leucine Rich repeat
Fkaw06245	15.0044	OLP79308.1/2.1e-45/hypothetical protein AK812_SmicGene40416 [Symbiodinium microadriaticum]	NA	NA	NA	NA	NA	Fkaw06245/7.9e-06/Zn-finger in Ran binding protein and others
Fkaw06246	11.1439	NA	NA	NA	NA	NA	NA	NA
Fkaw06248	28.2011	OLP80618.1/2.2e-62/Polyketide synthase PksL, partial [Symbiodinium microadriaticum]	NA	NA	NA	NA	NA	NA
Fkaw06253	25.14	AQS99306.1/7.6e-38/type I polyketide synthase [Gambierdiscus excentricus]	NA	NA	NA	Hs21618359/1.5e-06/[I] KOG1202 Animal-type fatty acid synthase and related proteins	NA	Fkaw06253/2.1e-16/Beta-ketoacyl synthase, C-terminal domain
Fkaw06254	7.95111	OLP94511.1/2.5e-57/hypothetical protein AK812_SmicGene23431 [Symbiodinium microadriaticum]	NA	NA	NA	NA	NA	Fkaw06254/1.2e-06/Putative ephrin-receptor like
Fkaw06255	20.4367	OLQ06850.1/7.4e-22/Potassium channel GORK [Symbiodinium microadriaticum]	NA	NA	NA	NA	NA	Fkaw06255/0.28/Membrane-associated protein 117 kDa, PDZK1-interacting protein 1
Fkaw06272	19.7733	XP_005850930.1/6.9e-08/hypothetical protein CHLNCDRAFT_140663 [Chlorella variabilis] >EFN58828.1 hypothetical protein CHLNCDRAFT_140663 [Chlorella variabilis]	NA	NA	NA	Hs14772793/4.8e-06/[Z] KOG0161 Myosin class II heavy chain	NA	Fkaw06272/0.049/Domain of unknown function (DUF4472)
Fkaw06273	13.78	OLP83610.1/3.5e-38/hypothetical protein AK812_SmicGene35617 [Symbiodinium microadriaticum]	NA	NA	NA	NA	NA	Fkaw06273/0.0063/Golgin subfamily A member 5
Fkaw06277	13.0528	OLP83603.1/7.5e-77/hypothetical protein AK812_SmicGene35619 [Symbiodinium microadriaticum]	NA	NA	NA	NA	NA	Fkaw06277/0.83/Reovirus sigma C capsid protein
Fkaw06281	16.7956	OLP80466.1/5.1e-122/Oligoribonuclease, mitochondrial [Symbiodinium microadriaticum]	NA	NA	sbi:8077814/2.5e-11/oligoribonuclease; K13288 oligoribonuclease [EC:3.1.-.-]	Hs7661646/2.9e-13/[A] KOG3242 Oligoribonuclease (3'->5' exoribonuclease)	biological_process:GO:0090305//nucleic acid phosphodiester bond hydrolysis;cellular_component:GO:0016021//integral component of membrane;GO:0005739//mitochondrion;molecular_function:GO:0000175//3'-5'-exoribonuclease activity;GO:0003676//nucleic acid binding;	Fkaw06281/0.0011/Exonuclease
Fkaw06282	8.76667	OLP80466.1/1.3e-35/Oligoribonuclease, mitochondrial [Symbiodinium microadriaticum]	NA	NA	NA	NA	NA	Fkaw06282/0.2/Stealth protein CR3, conserved region 3
Fkaw06283	9.29889	OLP80466.1/6.7e-13/Oligoribonuclease, mitochondrial [Symbiodinium microadriaticum]	NA	NA	NA	NA	NA	NA
Fkaw06284	4.87056	OLQ02238.1/2.9e-121/hypothetical protein AK812_SmicGene14906 [Symbiodinium microadriaticum]	NA	NA	NA	NA	NA	Fkaw06284/0.078/C-terminal tandem repeated domain in type 4 procollagen
Fkaw06285	3.59389	OLP80461.1/3.3e-56/Coiled-coil domain-containing protein 38 [Symbiodinium microadriaticum]	NA	NA	NA	NA	NA	Fkaw06285/0.0014/C2 domain
Fkaw06289	7.28611	NA	NA	NA	NA	NA	NA	NA
Fkaw06291	30.5478	OLP80468.1/1.8e-59/Nuclear pore complex protein Nup98-Nup96 [Symbiodinium microadriaticum]	NA	NA	NA	NA	NA	NA
Fkaw06293	14.7983	OLP80462.1/3.9e-81/Thioredoxin domain-containing protein [Symbiodinium microadriaticum]	NA	sp|Q942L2|PDI22_ORYSJ/3.2e-13/Protein disulfide isomerase-like 2-2 OS=Oryza sativa subsp. japonica GN=PDIL2-2 PE=2 SV=1	ccp:CHC_T00008626001/5.2e-13/Disulfide-isomerase, PDIA-3 Endoplasmic reticulum lumen; K09580 protein disulfide-isomerase A1 [EC:5.3.4.1]	Hs13540604/3.6e-15/[O] KOG0191 Thioredoxin/protein disulfide isomerase	biological_process:GO:0045454//cell redox homeostasis;cellular_component:GO:0005623//cell;GO:0016021//integral component of membrane;molecular_function:GO:0003756//protein disulfide isomerase activity;	Fkaw06293/4.8e-21/Thioredoxin
Fkaw06297	27.8994	OLP80464.1/3.0e-133/UPF0187 protein [Symbiodinium microadriaticum]	NA	NA	NA	NA	NA	Fkaw06297/1e-14/Bestrophin, RFP-TM, chloride channel
Fkaw06304	4.83167	OLQ01289.1/2.2e-30/Alpha-ketoglutarate-dependent dioxygenase alkB-like 3 [Symbiodinium microadriaticum]	NA	NA	NA	NA	NA	Fkaw06304/0.0066/2OG-Fe(II) oxygenase superfamily
Fkaw06308	2.66389	NA	NA	NA	NA	NA	NA	NA
Fkaw06312	18.8339	NA	NA	NA	NA	NA	NA	NA
Fkaw06315	11.0167	OLQ01297.1/7.4e-35/Peptidyl-prolyl cis-trans isomerase FKBP14 [Symbiodinium microadriaticum]	NA	sp|Q38936|FK152_ARATH/2.8e-12/Peptidyl-prolyl cis-trans isomerase FKBP15-2 OS=Arabidopsis thaliana GN=FKBP15-2 PE=2 SV=2	cre:CHLREDRAFT_35439/1.7e-14/FKB15-1; peptidyl-prolyl cis-trans isomerase, FKBP-type; K09569 FK506-binding protein 2 [EC:5.2.1.8]	7291296/3.3e-16/[O] KOG0549 FKBP-type peptidyl-prolyl cis-trans isomerase	biological_process:GO:0061077//chaperone-mediated protein folding;cellular_component:GO:0005737//cytoplasm;molecular_function:GO:0003755//peptidyl-prolyl cis-trans isomerase activity;GO:0005528//FK506 binding;	Fkaw06315/8.9e-20/FKBP-type peptidyl-prolyl cis-trans isomerase
Fkaw06317	0.0238889	OLP81783.1/1.1e-102/hypothetical protein AK812_SmicGene37642 [Symbiodinium microadriaticum]	NA	NA	NA	NA	NA	NA
Fkaw06321	19.5439	XP_001419244.1/3.2e-08/predicted protein [Ostreococcus lucimarinus CCE9901] >ABO97537.1 predicted protein [Ostreococcus lucimarinus CCE9901]	NA	NA	NA	NA	NA	NA
Fkaw06327	8.81333	NA	NA	NA	NA	NA	NA	Fkaw06327/7.7e-08/Regulatory subunit of type II PKA R-subunit
[truncated: 10,262 more rows]

## Sheet: Table_S4
Table S4| New identified genes involved in synthesis of cysteine synthase and tryptophane synthase genes
Gene	Nr	Nt	Swissprot	KEGG	KOG	GO	Pfam
Fkaw09633	OLQ08845.1/2.1e-24/Cysteine synthase B [Symbiodinium microadriaticum]	NA	NA	NA	NA	NA	Fkaw09633/0.034/Formiminotransferase-cyclodeaminase
[truncated: 3 more rows]

## Sheet: Table_S5
Table S5| New identified genes involved in MAA biosynthesis							5
[truncated: 4 more rows]

[truncated: 4 more sheets: Table_S6, Table_S7, Table_S8, Table_S9]
